# Supplementary material for: The susceptibility of shi drum juveniles to betanodavirus increases with rearing densities in a process mediated by neuroactive ligand–receptor interaction
Source: Front Immunol. 2024 Jun 12;15:1304603. doi: 10.3389/fimmu.2024.1304603 (PMC11200141; doi:10.3389/fimmu.2024.1304603)
Supplement: Supplementary file 6 [file Table_1.xlsx]

## Sheet: Hoja1
Comparative	Category	ID	Description	GeneRatio	BgRatio	pvalue	padj	Count	geneID	up	Up_Gene_names	Down	Down_Gene_names
infected-Br vs Control Br	KEGG	ko04724	Glutamatergic synapse	112|2087	328|14712	1.93892e-14	7.25156e-12	112	Cluster-48508.76585,Cluster-48508.86967,Cluster-48508.24627,Cluster-48508.77741,Cluster-2933.0,Cluster-48508.26530,Cluster-48508.85253,Cluster-48508.85252,Cluster-48508.26334,Cluster-48508.26029,Cluster-48508.75977,Cluster-48508.61264,Cluster-48508.56046,Cluster-48508.44292,Cluster-48508.69965,Cluster-48508.25887,Cluster-48508.46337,Cluster-48508.26830,Cluster-48508.32970,Cluster-48508.65317,Clus…	5	Cluster-48508.31886,Cluster-48508.47759,Cluster-48508.40448,Cluster-48508.48238,Cluster-48508.57055	107	Cluster-48508.76585,Cluster-48508.86967,Cluster-48508.24627,Cluster-48508.77741,Cluster-2933.0,Cluster-48508.26530,Cluster-48508.85253,Cluster-48508.85252,Cluster-48508.26334,Cluster-48508.26029,Cluster-48508.75977,Cluster-48508.61264,Cluster-48508.56046,Cluster-48508.44292,Cluster-48508.69965,Cluster-48508.25887,Cluster-48508.46337,Cluster-48508.26830,Cluster-48508.32970,Cluster-48508.65317,Clus…
infected-Br vs Control Br	KEGG	ko04713	Circadian entrainment	99|2087	286|14712	3.25541e-13	6.08762e-11	99	Cluster-48508.64154,Cluster-48508.76585,Cluster-48508.86967,Cluster-48508.20803,Cluster-2933.0,Cluster-48508.26334,Cluster-48508.75977,Cluster-48508.56046,Cluster-48508.44292,Cluster-48508.8864,Cluster-48508.25887,Cluster-48508.73465,Cluster-48508.46337,Cluster-48508.32970,Cluster-48508.59683,Cluster-48508.78548,Cluster-48508.75677,Cluster-48508.38287,Cluster-48508.55120,Cluster-48508.57236,Clust…	3	Cluster-48508.60041,Cluster-48508.47759,Cluster-48508.57055	96	Cluster-48508.64154,Cluster-48508.76585,Cluster-48508.86967,Cluster-48508.20803,Cluster-2933.0,Cluster-48508.26334,Cluster-48508.75977,Cluster-48508.56046,Cluster-48508.44292,Cluster-48508.8864,Cluster-48508.25887,Cluster-48508.73465,Cluster-48508.46337,Cluster-48508.32970,Cluster-48508.59683,Cluster-48508.78548,Cluster-48508.75677,Cluster-48508.38287,Cluster-48508.55120,Cluster-48508.57236,Clust…
infected-Br vs Control Br	KEGG	ko04728	Dopaminergic synapse	102|2087	350|14712	5.36159e-10	5.55881e-08	102	Cluster-48508.64154,Cluster-48508.76585,Cluster-2933.0,Cluster-48508.61937,Cluster-48508.48813,Cluster-48508.68314,Cluster-48508.39920,Cluster-48508.26334,Cluster-48508.26029,Cluster-48508.25123,Cluster-48508.75977,Cluster-48508.56046,Cluster-48508.44292,Cluster-48508.31008,Cluster-48508.60319,Cluster-48508.25887,Cluster-48508.56755,Cluster-48508.46337,Cluster-48508.32970,Cluster-48508.59683,Clus…	3	Cluster-48508.60319,Cluster-48508.60041,Cluster-48508.57055	99	Cluster-48508.64154,Cluster-48508.76585,Cluster-2933.0,Cluster-48508.61937,Cluster-48508.48813,Cluster-48508.68314,Cluster-48508.39920,Cluster-48508.26334,Cluster-48508.26029,Cluster-48508.25123,Cluster-48508.75977,Cluster-48508.56046,Cluster-48508.44292,Cluster-48508.31008,Cluster-48508.25887,Cluster-48508.56755,Cluster-48508.46337,Cluster-48508.32970,Cluster-48508.59683,Cluster-48508.24461,Clus…
infected-Br vs Control Br	KEGG	ko05033	Nicotine addiction	50|2087	115|14712	5.94525e-10	5.55881e-08	50	Cluster-48508.76569,Cluster-48508.24080,Cluster-48508.27341,Cluster-48508.27106,Cluster-48508.27342,Cluster-48508.20803,Cluster-48508.77741,Cluster-48508.85403,Cluster-48508.30261,Cluster-48508.26449,Cluster-48508.24575,Cluster-48508.76585,Cluster-48508.26334,Cluster-48508.26029,Cluster-48508.78343,Cluster-48508.76160,Cluster-48508.6208,Cluster-48508.86967,Cluster-48508.24627,Cluster-48508.25919,…	1	Cluster-48508.78027	49	Cluster-48508.76569,Cluster-48508.24080,Cluster-48508.27341,Cluster-48508.27106,Cluster-48508.27342,Cluster-48508.20803,Cluster-48508.77741,Cluster-48508.85403,Cluster-48508.30261,Cluster-48508.26449,Cluster-48508.24575,Cluster-48508.76585,Cluster-48508.26334,Cluster-48508.26029,Cluster-48508.78343,Cluster-48508.76160,Cluster-48508.6208,Cluster-48508.86967,Cluster-48508.24627,Cluster-48508.25919,…
infected-Br vs Control Br	KEGG	ko04024	cAMP signaling pathway	133|2087	547|14712	2.56549e-08	1.91898e-06	133	Cluster-48508.75574,Cluster-48508.76585,Cluster-48508.64154,Cluster-48508.24627,Cluster-48508.4611,Cluster-48508.32044,Cluster-48508.68314,Cluster-48508.26334,Cluster-48508.25123,Cluster-48508.75977,Cluster-48508.86967,Cluster-48508.52386,Cluster-48508.25887,Cluster-48508.73465,Cluster-48508.32970,Cluster-48508.47631,Cluster-48508.28745,Cluster-48508.65317,Cluster-48508.59683,Cluster-48508.58435,…	14	Cluster-48508.47631,Cluster-48508.58435,Cluster-48508.49895,Cluster-48508.49332,Cluster-48508.56522,Cluster-48508.48570,Cluster-48508.33644,Cluster-48508.47759,Cluster-48508.21912,Cluster-48508.65827,Cluster-48508.58474,Cluster-48508.60041,Cluster-48508.62251,Cluster-48508.41325	119	Cluster-48508.75574,Cluster-48508.76585,Cluster-48508.64154,Cluster-48508.24627,Cluster-48508.4611,Cluster-48508.32044,Cluster-48508.68314,Cluster-48508.26334,Cluster-48508.25123,Cluster-48508.75977,Cluster-48508.86967,Cluster-48508.52386,Cluster-48508.25887,Cluster-48508.73465,Cluster-48508.32970,Cluster-48508.28745,Cluster-48508.65317,Cluster-48508.59683,Cluster-48508.75677,Cluster-48508.70175,…
infected-Br vs Control Br	KEGG	ko04020	Calcium signaling pathway	118|2087	476|14712	6.52892e-08	4.06969e-06	118	Cluster-48508.30647,Cluster-48508.86967,Cluster-2933.0,Cluster-48508.65175,Cluster-48508.26029,Cluster-48508.61141,Cluster-48508.75977,Cluster-48508.46530,Cluster-48508.44292,Cluster-48508.60319,Cluster-48508.8864,Cluster-48508.58435,Cluster-48508.28745,Cluster-48508.59683,Cluster-48508.78548,Cluster-48508.24461,Cluster-48508.75677,Cluster-48508.26520,Cluster-48508.38287,Cluster-48508.65382,Clust…	19	Cluster-48508.65175,Cluster-48508.46530,Cluster-48508.60319,Cluster-48508.58435,Cluster-48508.45919,Cluster-48508.55764,Cluster-48508.60237,Cluster-48508.52747,Cluster-48508.47759,Cluster-48508.56967,Cluster-48508.56888,Cluster-48508.51609,Cluster-48508.56564,Cluster-48508.46686,Cluster-48508.51201,Cluster-48508.60736,Cluster-48508.61076,Cluster-48508.49623,Cluster-48508.48495	99	Cluster-48508.30647,Cluster-48508.86967,Cluster-2933.0,Cluster-48508.26029,Cluster-48508.61141,Cluster-48508.75977,Cluster-48508.44292,Cluster-48508.8864,Cluster-48508.28745,Cluster-48508.59683,Cluster-48508.78548,Cluster-48508.24461,Cluster-48508.75677,Cluster-48508.26520,Cluster-48508.38287,Cluster-48508.65382,Cluster-48508.64253,Cluster-48508.51979,Cluster-48508.76569,Cluster-48508.50386,Clust…
infected-Br vs Control Br	KEGG	ko05032	Morphine addiction	65|2087	209|14712	1.00395e-07	5.36396e-06	65	Cluster-48508.76569,Cluster-48508.30261,Cluster-48508.27341,Cluster-48508.27106,Cluster-48508.27342,Cluster-48508.85403,Cluster-48508.52479,Cluster-48508.9051,Cluster-48508.24575,Cluster-48508.61264,Cluster-48508.31901,Cluster-48508.50494,Cluster-48508.75993,Cluster-48508.63499,Cluster-48508.26029,Cluster-48508.46337,Cluster-48508.58212,Cluster-48508.6208,Cluster-48508.67169,Cluster-48508.56046,C…	4	Cluster-48508.47759,Cluster-48508.78027,Cluster-48508.57055,Cluster-48508.48570	61	Cluster-48508.76569,Cluster-48508.30261,Cluster-48508.27341,Cluster-48508.27106,Cluster-48508.27342,Cluster-48508.85403,Cluster-48508.52479,Cluster-48508.9051,Cluster-48508.24575,Cluster-48508.61264,Cluster-48508.31901,Cluster-48508.50494,Cluster-48508.75993,Cluster-48508.63499,Cluster-48508.26029,Cluster-48508.46337,Cluster-48508.58212,Cluster-48508.6208,Cluster-48508.67169,Cluster-48508.56046,C…
infected-Br vs Control Br	KEGG	ko04720	Long-term potentiation	62|2087	202|14712	2.85731e-07	1.33579e-05	62	Cluster-48508.30647,Cluster-48508.67169,Cluster-48508.50386,Cluster-48508.86967,Cluster-48508.20803,Cluster-48508.60805,Cluster-2933.0,Cluster-48508.27896,Cluster-48508.26449,Cluster-48508.9051,Cluster-48508.64505,Cluster-48508.45641,Cluster-48508.75128,Cluster-48508.26334,Cluster-48508.54156,Cluster-48508.75977,Cluster-48508.76160,Cluster-48508.60030,Cluster-48508.57046,Cluster-48508.24627,Clust…	0		62	Cluster-48508.30647,Cluster-48508.67169,Cluster-48508.50386,Cluster-48508.86967,Cluster-48508.20803,Cluster-48508.60805,Cluster-2933.0,Cluster-48508.27896,Cluster-48508.26449,Cluster-48508.9051,Cluster-48508.64505,Cluster-48508.45641,Cluster-48508.75128,Cluster-48508.26334,Cluster-48508.54156,Cluster-48508.75977,Cluster-48508.76160,Cluster-48508.60030,Cluster-48508.57046,Cluster-48508.24627,Clust…
infected-Br vs Control Br	KEGG	ko04727	GABAergic synapse	65|2087	220|14712	4.59959e-07	1.91139e-05	65	Cluster-48508.76569,Cluster-48508.30261,Cluster-48508.27341,Cluster-48508.27106,Cluster-48508.27342,Cluster-48508.46173,Cluster-48508.85403,Cluster-48508.9051,Cluster-48508.24575,Cluster-48508.40448,Cluster-48508.47759,Cluster-48508.31901,Cluster-48508.50494,Cluster-48508.10244,Cluster-48508.63499,Cluster-48508.48359,Cluster-48508.43176,Cluster-48508.46337,Cluster-48508.75977,Cluster-48508.58212,…	7	Cluster-48508.40448,Cluster-48508.47759,Cluster-48508.78027,Cluster-48508.48238,Cluster-48508.56788,Cluster-48508.57055,Cluster-48508.48570	58	Cluster-48508.76569,Cluster-48508.30261,Cluster-48508.27341,Cluster-48508.27106,Cluster-48508.27342,Cluster-48508.46173,Cluster-48508.85403,Cluster-48508.9051,Cluster-48508.24575,Cluster-48508.31901,Cluster-48508.50494,Cluster-48508.10244,Cluster-48508.63499,Cluster-48508.48359,Cluster-48508.43176,Cluster-48508.46337,Cluster-48508.75977,Cluster-48508.58212,Cluster-48508.6208,Cluster-48508.67169,C…
infected-Br vs Control Br	KEGG	ko04060	Cytokine-cytokine receptor interaction	72|2087	258|14712	6.91223e-07	2.58517e-05	72	Cluster-48508.61642,Cluster-48508.42681,Cluster-48508.55641,Cluster-48508.58674,Cluster-48508.47846,Cluster-48508.42031,Cluster-48508.43245,Cluster-48508.50598,Cluster-48508.52706,Cluster-48508.53367,Cluster-48508.54989,Cluster-48508.44833,Cluster-48508.56955,Cluster-48508.65678,Cluster-48508.48750,Cluster-48508.7568,Cluster-48508.62618,Cluster-48508.20148,Cluster-48508.62842,Cluster-48508.55933,…	53	Cluster-48508.42681,Cluster-48508.55641,Cluster-48508.58674,Cluster-48508.47846,Cluster-48508.43245,Cluster-48508.50598,Cluster-48508.52706,Cluster-48508.53367,Cluster-48508.54989,Cluster-48508.56955,Cluster-48508.65678,Cluster-48508.48750,Cluster-48508.62618,Cluster-48508.20148,Cluster-48508.62842,Cluster-48508.55933,Cluster-48508.57730,Cluster-48508.58373,Cluster-48508.20011,Cluster-48508.59611…	19	Cluster-48508.61642,Cluster-48508.42031,Cluster-48508.44833,Cluster-48508.7568,Cluster-48508.57977,Cluster-48508.15258,Cluster-48508.27063,Cluster-48508.8457,Cluster-48508.73188,Cluster-48508.39402,Cluster-48508.42726,Cluster-48508.64656,Cluster-48508.66898,Cluster-48508.22678,Cluster-48508.10770,Cluster-48508.50505,Cluster-48508.49471,Cluster-48508.23758,Cluster-48508.49934
infected-Br vs Control Br	KEGG	ko04630	JAK-STAT signaling pathway	60|2087	205|14712	1.60655e-06	5.46227e-05	60	Cluster-48508.53970,Cluster-48508.60474,Cluster-48508.59185,Cluster-48508.46801,Cluster-48508.58779,Cluster-48508.60805,Cluster-48508.49592,Cluster-48508.52706,Cluster-48508.68314,Cluster-48508.52386,Cluster-48508.39875,Cluster-48508.65678,Cluster-48508.56006,Cluster-48508.42790,Cluster-48508.47141,Cluster-48508.60136,Cluster-48508.50505,Cluster-48508.57088,Cluster-48508.20148,Cluster-48508.60255…	36	Cluster-48508.53970,Cluster-48508.59185,Cluster-48508.46801,Cluster-48508.49592,Cluster-48508.52706,Cluster-48508.39875,Cluster-48508.65678,Cluster-48508.56006,Cluster-48508.42790,Cluster-48508.20148,Cluster-48508.48031,Cluster-48508.46656,Cluster-48508.50538,Cluster-48508.61543,Cluster-48508.57859,Cluster-48508.52120,Cluster-48508.56193,Cluster-48508.58289,Cluster-48508.61076,Cluster-48508.56968…	24	Cluster-48508.60474,Cluster-48508.58779,Cluster-48508.60805,Cluster-48508.68314,Cluster-48508.52386,Cluster-48508.47141,Cluster-48508.60136,Cluster-48508.50505,Cluster-48508.57088,Cluster-48508.60255,Cluster-48508.51494,Cluster-48508.78956,Cluster-48508.8457,Cluster-48508.60748,Cluster-48508.47689,Cluster-48508.40761,Cluster-48508.63516,Cluster-48508.42726,Cluster-4518.1,Cluster-48508.46833,Clust…
infected-Br vs Control Br	KEGG	ko04514	Cell adhesion molecules (CAMs)	74|2087	278|14712	2.12446e-06	6.43251e-05	74	Cluster-48508.43184,Cluster-48508.64737,Cluster-48508.52158,Cluster-48508.51479,Cluster-48508.34075,Cluster-48508.30316,Cluster-48508.43424,Cluster-48508.57974,Cluster-48508.54653,Cluster-48508.72872,Cluster-48508.43425,Cluster-48508.28563,Cluster-48508.55483,Cluster-48508.70886,Cluster-48508.56589,Cluster-48508.48386,Cluster-48508.42265,Cluster-48508.26437,Cluster-48508.77217,Cluster-48508.30942…	37	Cluster-48508.64737,Cluster-48508.52158,Cluster-48508.51479,Cluster-48508.34075,Cluster-48508.30316,Cluster-48508.57974,Cluster-48508.54653,Cluster-48508.55483,Cluster-48508.56589,Cluster-48508.63803,Cluster-48508.58238,Cluster-48508.47123,Cluster-48508.52945,Cluster-48508.44416,Cluster-48508.62519,Cluster-48508.64765,Cluster-48508.56680,Cluster-48508.59611,Cluster-48508.56686,Cluster-48508.53051…	37	Cluster-48508.43184,Cluster-48508.43424,Cluster-48508.72872,Cluster-48508.43425,Cluster-48508.28563,Cluster-48508.70886,Cluster-48508.48386,Cluster-48508.42265,Cluster-48508.26437,Cluster-48508.77217,Cluster-48508.30942,Cluster-17789.1,Cluster-48508.65037,Cluster-48508.45094,Cluster-48508.47388,Cluster-48508.60763,Cluster-48508.27094,Cluster-48508.59195,Cluster-48508.54912,Cluster-48508.51188,Clu…
infected-Br vs Control Br	KEGG	ko05031	Amphetamine addiction	57|2087	193|14712	2.29384e-06	6.43251e-05	57	Cluster-48508.64154,Cluster-48508.24080,Cluster-48508.67169,Cluster-48508.25639,Cluster-48508.86967,Cluster-48508.20803,Cluster-48508.62483,Cluster-48508.25632,Cluster-48508.26449,Cluster-48508.44292,Cluster-48508.31901,Cluster-48508.75128,Cluster-48508.26334,Cluster-48508.54156,Cluster-48508.75977,Cluster-48508.76160,Cluster-48508.60030,Cluster-48508.57046,Cluster-48508.24627,Cluster-48508.25919…	1	Cluster-48508.60041	56	Cluster-48508.64154,Cluster-48508.24080,Cluster-48508.67169,Cluster-48508.25639,Cluster-48508.86967,Cluster-48508.20803,Cluster-48508.62483,Cluster-48508.25632,Cluster-48508.26449,Cluster-48508.44292,Cluster-48508.31901,Cluster-48508.75128,Cluster-48508.26334,Cluster-48508.54156,Cluster-48508.75977,Cluster-48508.76160,Cluster-48508.60030,Cluster-48508.57046,Cluster-48508.24627,Cluster-48508.25919…
infected-Br vs Control Br	KEGG	ko04723	Retrograde endocannabinoid signaling	91|2087	369|14712	2.40789e-06	6.43251e-05	91	Cluster-48508.72810,Cluster-48508.76585,Cluster-48508.77741,Cluster-2933.0,Cluster-48508.30261,Cluster-48508.26029,Cluster-48508.75977,Cluster-48508.56046,Cluster-48508.44292,Cluster-48508.25887,Cluster-48508.46337,Cluster-48508.32970,Cluster-48508.78026,Cluster-48508.78027,Cluster-48508.24461,Cluster-48508.75677,Cluster-48508.38287,Cluster-48508.57236,Cluster-48508.51979,Cluster-3726.0,Cluster-4…	5	Cluster-48508.78027,Cluster-48508.42142,Cluster-48508.47759,Cluster-48508.13105,Cluster-48508.57055	86	Cluster-48508.72810,Cluster-48508.76585,Cluster-48508.77741,Cluster-2933.0,Cluster-48508.30261,Cluster-48508.26029,Cluster-48508.75977,Cluster-48508.56046,Cluster-48508.44292,Cluster-48508.25887,Cluster-48508.46337,Cluster-48508.32970,Cluster-48508.78026,Cluster-48508.24461,Cluster-48508.75677,Cluster-48508.38287,Cluster-48508.57236,Cluster-48508.51979,Cluster-3726.0,Cluster-48508.76569,Cluster-4…
infected-Br vs Control Br	KEGG	ko04925	Aldosterone synthesis and secretion	64|2087	237|14712	6.82585e-06	0.000170191	64	Cluster-48508.64154,Cluster-48508.67169,Cluster-48508.50386,Cluster-48508.24625,Cluster-48508.40653,Cluster-48508.76438,Cluster-48508.25918,Cluster-2933.0,Cluster-48508.32044,Cluster-48508.9051,Cluster-48508.45641,Cluster-48508.31901,Cluster-48508.77342,Cluster-48508.40375,Cluster-48508.26606,Cluster-48508.54156,Cluster-48508.51116,Cluster-48508.51779,Cluster-48508.75977,Cluster-48508.58212,Clust…	5	Cluster-48508.25918,Cluster-48508.51779,Cluster-48508.49332,Cluster-48508.48495,Cluster-48508.47759	59	Cluster-48508.64154,Cluster-48508.67169,Cluster-48508.50386,Cluster-48508.24625,Cluster-48508.40653,Cluster-48508.76438,Cluster-2933.0,Cluster-48508.32044,Cluster-48508.9051,Cluster-48508.45641,Cluster-48508.31901,Cluster-48508.77342,Cluster-48508.40375,Cluster-48508.26606,Cluster-48508.54156,Cluster-48508.51116,Cluster-48508.75977,Cluster-48508.58212,Cluster-48508.57046,Cluster-48508.44292,Clust…
infected-Br vs Control Br	KEGG	ko05163	Human cytomegalovirus infection	106|2087	467|14712	9.00046e-06	0.000203014	106	Cluster-48508.64154,Cluster-48508.53797,Cluster-48508.60172,Cluster-2933.0,Cluster-48508.68314,Cluster-48508.39920,Cluster-48508.55856,Cluster-48508.56046,Cluster-48508.44292,Cluster-48508.57730,Cluster-48508.56680,Cluster-48508.46337,Cluster-48508.56686,Cluster-48508.52363,Cluster-48508.32970,Cluster-48508.40645,Cluster-48508.44090,Cluster-48508.49895,Cluster-48508.75677,Cluster-48508.38287,Clus…	45	Cluster-48508.53797,Cluster-48508.60172,Cluster-48508.55856,Cluster-48508.57730,Cluster-48508.56680,Cluster-48508.56686,Cluster-48508.40645,Cluster-48508.44090,Cluster-48508.49895,Cluster-48508.56527,Cluster-48508.59257,Cluster-48508.61994,Cluster-48508.58982,Cluster-48508.28933,Cluster-48508.54753,Cluster-48508.50306,Cluster-48508.62618,Cluster-48508.58013,Cluster-48508.56311,Cluster-48508.48750…	61	Cluster-48508.64154,Cluster-2933.0,Cluster-48508.68314,Cluster-48508.39920,Cluster-48508.56046,Cluster-48508.44292,Cluster-48508.46337,Cluster-48508.52363,Cluster-48508.32970,Cluster-48508.75677,Cluster-48508.38287,Cluster-48508.57236,Cluster-48508.51979,Cluster-48508.50386,Cluster-48508.9051,Cluster-48508.45641,Cluster-48508.50494,Cluster-48508.10244,Cluster-48508.61083,Cluster-48508.60136,Clust…
infected-Br vs Control Br	KEGG	ko04725	Cholinergic synapse	77|2087	308|14712	9.22792e-06	0.000203014	77	Cluster-48508.64154,Cluster-48508.76569,Cluster-48508.67169,Cluster-48508.50386,Cluster-48508.60474,Cluster-48508.68314,Cluster-48508.65082,Cluster-48508.11528,Cluster-48508.85403,Cluster-2933.0,Cluster-48508.46162,Cluster-48508.45641,Cluster-48508.31901,Cluster-48508.75128,Cluster-48508.50494,Cluster-48508.63499,Cluster-48508.78859,Cluster-48508.26029,Cluster-48508.54156,Cluster-48508.47141,Clus…	9	Cluster-48508.49030,Cluster-48508.47771,Cluster-48508.17061,Cluster-48508.37033,Cluster-48508.61095,Cluster-48508.60041,Cluster-48508.47759,Cluster-48508.81719,Cluster-48508.57055	68	Cluster-48508.64154,Cluster-48508.76569,Cluster-48508.67169,Cluster-48508.50386,Cluster-48508.60474,Cluster-48508.68314,Cluster-48508.65082,Cluster-48508.11528,Cluster-48508.85403,Cluster-2933.0,Cluster-48508.46162,Cluster-48508.45641,Cluster-48508.31901,Cluster-48508.75128,Cluster-48508.50494,Cluster-48508.63499,Cluster-48508.78859,Cluster-48508.26029,Cluster-48508.54156,Cluster-48508.47141,Clus…
infected-Br vs Control Br	KEGG	ko05169	Epstein-Barr virus infection	86|2087	363|14712	1.62957e-05	0.000338588	86	Cluster-48508.53797,Cluster-48508.53033,Cluster-48508.60172,Cluster-48508.55600,Cluster-48508.58483,Cluster-48508.65175,Cluster-48508.55856,Cluster-48508.78956,Cluster-48508.60255,Cluster-48508.56756,Cluster-48508.56680,Cluster-48508.56686,Cluster-48508.49895,Cluster-48508.46879,Cluster-48508.56527,Cluster-48508.52412,Cluster-48508.54180,Cluster-48508.57722,Cluster-48508.56035,Cluster-48508.61994…	66	Cluster-48508.53797,Cluster-48508.53033,Cluster-48508.60172,Cluster-48508.55600,Cluster-48508.58483,Cluster-48508.65175,Cluster-48508.55856,Cluster-48508.56756,Cluster-48508.56680,Cluster-48508.56686,Cluster-48508.49895,Cluster-48508.46879,Cluster-48508.56527,Cluster-48508.52412,Cluster-48508.57722,Cluster-48508.56035,Cluster-48508.61994,Cluster-48508.58982,Cluster-48508.53970,Cluster-48508.59257…	20	Cluster-48508.78956,Cluster-48508.60255,Cluster-48508.54180,Cluster-48508.68314,Cluster-48508.60136,Cluster-48508.59618,Cluster-48508.51494,Cluster-48508.42466,Cluster-48508.60115,Cluster-48508.54268,Cluster-48508.46833,Cluster-48508.53635,Cluster-48508.47373,Cluster-48508.60474,Cluster-48508.55702,Cluster-48508.47141,Cluster-48508.63516,Cluster-48508.60833,Cluster-48508.63818,Cluster-48508.46619
infected-Br vs Control Br	KEGG	ko04730	Long-term depression	49|2087	171|14712	2.19638e-05	0.000432339	49	Cluster-48508.76569,Cluster-48508.24080,Cluster-48508.67169,Cluster-48508.50386,Cluster-48508.53918,Cluster-48508.55547,Cluster-2933.0,Cluster-48508.27896,Cluster-48508.26449,Cluster-48508.45641,Cluster-48508.50494,Cluster-48508.63499,Cluster-48508.26029,Cluster-48508.25632,Cluster-48508.30168,Cluster-48508.44292,Cluster-48508.76585,Cluster-48508.77014,Cluster-48508.77978,Cluster-48508.8864,Clust…	0		49	Cluster-48508.76569,Cluster-48508.24080,Cluster-48508.67169,Cluster-48508.50386,Cluster-48508.53918,Cluster-48508.55547,Cluster-2933.0,Cluster-48508.27896,Cluster-48508.26449,Cluster-48508.45641,Cluster-48508.50494,Cluster-48508.63499,Cluster-48508.26029,Cluster-48508.25632,Cluster-48508.30168,Cluster-48508.44292,Cluster-48508.76585,Cluster-48508.77014,Cluster-48508.77978,Cluster-48508.8864,Clust…
infected-Br vs Control Br	KEGG	ko04915	Estrogen signaling pathway	68|2087	273|14712	3.28238e-05	0.000603534	68	Cluster-48508.64154,Cluster-48508.39288,Cluster-48508.50386,Cluster-48508.60474,Cluster-48508.66242,Cluster-48508.53874,Cluster-48508.68314,Cluster-48508.12676,Cluster-48508.44487,Cluster-48508.55547,Cluster-2933.0,Cluster-48508.27896,Cluster-48508.9051,Cluster-48508.45641,Cluster-48508.31901,Cluster-48508.50494,Cluster-48508.53180,Cluster-48508.10244,Cluster-48508.55062,Cluster-48508.63499,Clust…	17	Cluster-48508.39288,Cluster-48508.53874,Cluster-48508.53180,Cluster-48508.55062,Cluster-48508.57069,Cluster-48508.24628,Cluster-48508.60599,Cluster-48508.56591,Cluster-48508.67812,Cluster-48508.56594,Cluster-48508.61076,Cluster-48508.77084,Cluster-48508.62813,Cluster-48508.60041,Cluster-48508.54238,Cluster-48508.47759,Cluster-48508.48570	51	Cluster-48508.64154,Cluster-48508.50386,Cluster-48508.60474,Cluster-48508.66242,Cluster-48508.68314,Cluster-48508.12676,Cluster-48508.44487,Cluster-48508.55547,Cluster-2933.0,Cluster-48508.27896,Cluster-48508.9051,Cluster-48508.45641,Cluster-48508.31901,Cluster-48508.50494,Cluster-48508.10244,Cluster-48508.63499,Cluster-48508.47141,Cluster-48508.60136,Cluster-48508.58212,Cluster-48508.28089,Clust…
infected-Br vs Control Br	KEGG	ko04015	Rap1 signaling pathway	105|2087	479|14712	3.38883e-05	0.000603534	105	Cluster-48508.75574,Cluster-48508.52158,Cluster-2933.0,Cluster-48508.68314,Cluster-48508.51406,Cluster-48508.26334,Cluster-48508.26996,Cluster-48508.25123,Cluster-48508.66331,Cluster-48508.44292,Cluster-48508.62671,Cluster-48508.60798,Cluster-48508.58435,Cluster-48508.75677,Cluster-48508.57511,Cluster-48508.70175,Cluster-48508.9225,Cluster-48508.38287,Cluster-48508.64253,Cluster-48508.57722,Clust…	18	Cluster-48508.52158,Cluster-48508.51406,Cluster-48508.58435,Cluster-48508.57511,Cluster-48508.57722,Cluster-48508.59311,Cluster-48508.33644,Cluster-48508.58314,Cluster-48508.57553,Cluster-48508.51779,Cluster-48508.47759,Cluster-48508.55641,Cluster-48508.58339,Cluster-48508.60502,Cluster-48508.56564,Cluster-48508.61076,Cluster-48508.57421,Cluster-48508.79108	87	Cluster-48508.75574,Cluster-2933.0,Cluster-48508.68314,Cluster-48508.26334,Cluster-48508.26996,Cluster-48508.25123,Cluster-48508.66331,Cluster-48508.44292,Cluster-48508.62671,Cluster-48508.60798,Cluster-48508.75677,Cluster-48508.70175,Cluster-48508.9225,Cluster-48508.38287,Cluster-48508.64253,Cluster-48508.50386,Cluster-48508.9051,Cluster-48508.45641,Cluster-48508.50494,Cluster-48508.10244,Cluste…
infected-Br vs Control Br	KEGG	ko04970	Salivary secretion	51|2087	186|14712	4.00374e-05	0.000678492	51	Cluster-48508.38287,Cluster-48508.67169,Cluster-48508.50386,Cluster-48508.74248,Cluster-48508.74249,Cluster-48508.76605,Cluster-48508.75417,Cluster-48508.68600,Cluster-2933.0,Cluster-48508.32044,Cluster-48508.9051,Cluster-48508.45641,Cluster-48508.31901,Cluster-48508.40375,Cluster-48508.69645,Cluster-48508.58212,Cluster-48508.60237,Cluster-48508.30168,Cluster-48508.44292,Cluster-48508.68602,Clust…	7	Cluster-48508.69645,Cluster-48508.60237,Cluster-48508.49332,Cluster-48508.55179,Cluster-48508.48770,Cluster-48508.52747,Cluster-48508.47759	44	Cluster-48508.38287,Cluster-48508.67169,Cluster-48508.50386,Cluster-48508.74248,Cluster-48508.74249,Cluster-48508.76605,Cluster-48508.75417,Cluster-48508.68600,Cluster-2933.0,Cluster-48508.32044,Cluster-48508.9051,Cluster-48508.45641,Cluster-48508.31901,Cluster-48508.40375,Cluster-48508.58212,Cluster-48508.30168,Cluster-48508.44292,Cluster-48508.68602,Cluster-48508.78548,Cluster-48508.8864,Cluste…
infected-Br vs Control Br	KEGG	ko04062	Chemokine signaling pathway	82|2087	352|14712	4.17254e-05	0.000678492	82	Cluster-48508.42681,Cluster-48508.33644,Cluster-48508.38287,Cluster-48508.67169,Cluster-48508.50386,Cluster-48508.60474,Cluster-48508.56046,Cluster-48508.47846,Cluster-48508.64619,Cluster-48508.46375,Cluster-48508.52591,Cluster-2933.0,Cluster-48508.9051,Cluster-48508.12255,Cluster-48508.68314,Cluster-48508.31901,Cluster-48508.24795,Cluster-48508.57730,Cluster-48508.39920,Cluster-48508.10244,Clust…	34	Cluster-48508.42681,Cluster-48508.33644,Cluster-48508.47846,Cluster-48508.57730,Cluster-48508.56006,Cluster-48508.62842,Cluster-48508.55933,Cluster-48508.56798,Cluster-48508.49030,Cluster-48508.58373,Cluster-48508.52871,Cluster-48508.44373,Cluster-48508.58674,Cluster-48508.79854,Cluster-48508.47771,Cluster-48508.60736,Cluster-48508.44090,Cluster-48508.49878,Cluster-48508.49895,Cluster-48508.44013…	48	Cluster-48508.38287,Cluster-48508.67169,Cluster-48508.50386,Cluster-48508.60474,Cluster-48508.56046,Cluster-48508.64619,Cluster-48508.46375,Cluster-48508.52591,Cluster-2933.0,Cluster-48508.9051,Cluster-48508.12255,Cluster-48508.68314,Cluster-48508.31901,Cluster-48508.24795,Cluster-48508.39920,Cluster-48508.10244,Cluster-48508.50494,Cluster-48508.47141,Cluster-48508.60136,Cluster-48508.30808,Clust…
infected-Br vs Control Br	KEGG	ko04911	Insulin secretion	58|2087	224|14712	4.89904e-05	0.000763434	58	Cluster-48508.64154,Cluster-48508.86948,Cluster-48508.67169,Cluster-48508.50386,Cluster-48508.65345,Cluster-48508.74248,Cluster-48508.74249,Cluster-48508.46172,Cluster-2933.0,Cluster-48508.32044,Cluster-48508.9051,Cluster-48508.45641,Cluster-48508.31901,Cluster-48508.75128,Cluster-48508.45283,Cluster-48508.76136,Cluster-48508.54156,Cluster-48508.47631,Cluster-48508.75977,Cluster-48508.58212,Clust…	4	Cluster-48508.65345,Cluster-48508.47631,Cluster-48508.49332,Cluster-48508.47759	54	Cluster-48508.64154,Cluster-48508.86948,Cluster-48508.67169,Cluster-48508.50386,Cluster-48508.74248,Cluster-48508.74249,Cluster-48508.46172,Cluster-2933.0,Cluster-48508.32044,Cluster-48508.9051,Cluster-48508.45641,Cluster-48508.31901,Cluster-48508.75128,Cluster-48508.45283,Cluster-48508.76136,Cluster-48508.54156,Cluster-48508.75977,Cluster-48508.58212,Cluster-48508.57046,Cluster-48508.31152,Clust…
infected-Br vs Control Br	KEGG	ko04750	Inflammatory mediator regulation of TRP channels	58|2087	225|14712	5.43693e-05	0.000813365	58	Cluster-48508.45784,Cluster-48508.67169,Cluster-48508.50386,Cluster-48508.60474,Cluster-48508.76985,Cluster-48508.26828,Cluster-48508.63818,Cluster-2933.0,Cluster-48508.9051,Cluster-48508.45641,Cluster-48508.31901,Cluster-48508.77342,Cluster-48508.75128,Cluster-48508.10244,Cluster-48508.54156,Cluster-48508.47141,Cluster-48508.60136,Cluster-48508.58212,Cluster-48508.46494,Cluster-48508.57046,Clust…	6	Cluster-48508.45277,Cluster-48508.50459,Cluster-48508.51609,Cluster-48508.47759,Cluster-48508.62618,Cluster-48508.79108	52	Cluster-48508.45784,Cluster-48508.67169,Cluster-48508.50386,Cluster-48508.60474,Cluster-48508.76985,Cluster-48508.26828,Cluster-48508.63818,Cluster-2933.0,Cluster-48508.9051,Cluster-48508.45641,Cluster-48508.31901,Cluster-48508.77342,Cluster-48508.75128,Cluster-48508.10244,Cluster-48508.54156,Cluster-48508.47141,Cluster-48508.60136,Cluster-48508.58212,Cluster-48508.46494,Cluster-48508.57046,Clust…
infected-Br vs Control Br	KEGG	ko05170	Human immunodeficiency virus 1 infection	94|2087	424|14712	5.97719e-05	0.000859795	94	Cluster-48508.53797,Cluster-48508.60172,Cluster-48508.68314,Cluster-48508.55856,Cluster-48508.56046,Cluster-48508.59618,Cluster-48508.44292,Cluster-48508.73065,Cluster-48508.56680,Cluster-48508.46337,Cluster-48508.56686,Cluster-48508.32970,Cluster-48508.40645,Cluster-48508.49895,Cluster-48508.46879,Cluster-48508.30243,Cluster-48508.56035,Cluster-48508.64253,Cluster-48508.57236,Cluster-48508.51979…	46	Cluster-48508.53797,Cluster-48508.60172,Cluster-48508.55856,Cluster-48508.73065,Cluster-48508.56680,Cluster-48508.56686,Cluster-48508.40645,Cluster-48508.49895,Cluster-48508.46879,Cluster-48508.56035,Cluster-48508.56527,Cluster-48508.61994,Cluster-48508.58982,Cluster-48508.28933,Cluster-48508.59257,Cluster-48508.50306,Cluster-48508.58013,Cluster-48508.59611,Cluster-48508.56311,Cluster-48508.71187…	48	Cluster-48508.68314,Cluster-48508.56046,Cluster-48508.59618,Cluster-48508.44292,Cluster-48508.46337,Cluster-48508.32970,Cluster-48508.30243,Cluster-48508.64253,Cluster-48508.57236,Cluster-48508.51979,Cluster-48508.45641,Cluster-48508.50494,Cluster-48508.60136,Cluster-48508.60030,Cluster-48508.30647,Cluster-48508.51494,Cluster-48508.78956,Cluster-48508.26959,Cluster-48508.44487,Cluster-48508.44486…
infected-Br vs Control Br	KEGG	ko04921	Oxytocin signaling pathway	92|2087	415|14712	7.12883e-05	0.000987474	92	Cluster-48508.30647,Cluster-48508.27321,Cluster-2933.0,Cluster-48508.66850,Cluster-48508.75977,Cluster-48508.44292,Cluster-48508.32970,Cluster-48508.59683,Cluster-48508.78548,Cluster-48508.75677,Cluster-48508.38287,Cluster-48508.61095,Cluster-48508.68395,Cluster-48508.51979,Cluster-48508.41532,Cluster-48508.50386,Cluster-48508.9051,Cluster-48508.76605,Cluster-48508.45641,Cluster-48508.50494,Clust…	11	Cluster-48508.61095,Cluster-48508.60237,Cluster-48508.52747,Cluster-48508.60041,Cluster-48508.47759,Cluster-48508.47771,Cluster-48508.58474,Cluster-48508.70414,Cluster-48508.42790,Cluster-48508.49030,Cluster-48508.61076	81	Cluster-48508.30647,Cluster-48508.27321,Cluster-2933.0,Cluster-48508.66850,Cluster-48508.75977,Cluster-48508.44292,Cluster-48508.32970,Cluster-48508.59683,Cluster-48508.78548,Cluster-48508.75677,Cluster-48508.38287,Cluster-48508.68395,Cluster-48508.51979,Cluster-48508.41532,Cluster-48508.50386,Cluster-48508.9051,Cluster-48508.76605,Cluster-48508.45641,Cluster-48508.50494,Cluster-48508.10244,Clust…
infected-Br vs Control Br	KEGG	ko04742	Taste transduction	31|2087	94|14712	8.53903e-05	0.00109868	31	Cluster-48508.76569,Cluster-48508.30261,Cluster-48508.27106,Cluster-48508.76985,Cluster-48508.27896,Cluster-48508.9051,Cluster-48508.85334,Cluster-48508.26029,Cluster-48508.75977,Cluster-48508.58212,Cluster-48508.28089,Cluster-48508.28088,Cluster-48508.7987,Cluster-48508.74418,Cluster-48508.73356,Cluster-48508.78026,Cluster-48508.78027,Cluster-48508.64747,Cluster-48508.24461,Cluster-48508.64619,C…	3	Cluster-48508.74418,Cluster-48508.78027,Cluster-48508.48570	28	Cluster-48508.76569,Cluster-48508.30261,Cluster-48508.27106,Cluster-48508.76985,Cluster-48508.27896,Cluster-48508.9051,Cluster-48508.85334,Cluster-48508.26029,Cluster-48508.75977,Cluster-48508.58212,Cluster-48508.28089,Cluster-48508.28088,Cluster-48508.7987,Cluster-48508.73356,Cluster-48508.78026,Cluster-48508.64747,Cluster-48508.24461,Cluster-48508.64619,Cluster-48508.67858,Cluster-48508.23827,C…
infected-Br vs Control Br	KEGG	ko04380	Osteoclast differentiation	52|2087	198|14712	8.64066e-05	0.00109868	52	Cluster-48508.64154,Cluster-48508.58982,Cluster-48508.55641,Cluster-48508.60474,Cluster-48508.59185,Cluster-48508.56268,Cluster-48508.27618,Cluster-48508.68313,Cluster-48508.55600,Cluster-48508.49592,Cluster-48508.60041,Cluster-48508.68314,Cluster-48508.55363,Cluster-48508.53159,Cluster-48508.47141,Cluster-48508.60136,Cluster-48508.55698,Cluster-48508.62618,Cluster-48508.60030,Cluster-48508.30647…	34	Cluster-48508.58982,Cluster-48508.55641,Cluster-48508.59185,Cluster-48508.56268,Cluster-48508.27618,Cluster-48508.55600,Cluster-48508.49592,Cluster-48508.60041,Cluster-48508.55363,Cluster-48508.53159,Cluster-48508.55698,Cluster-48508.62618,Cluster-48508.52871,Cluster-48508.57347,Cluster-48508.48185,Cluster-48508.54910,Cluster-48508.57859,Cluster-48508.45100,Cluster-48508.60502,Cluster-48508.51009…	18	Cluster-48508.64154,Cluster-48508.60474,Cluster-48508.68313,Cluster-48508.68314,Cluster-48508.47141,Cluster-48508.60136,Cluster-48508.60030,Cluster-48508.30647,Cluster-48508.59618,Cluster-48508.85346,Cluster-48508.51494,Cluster-48508.78956,Cluster-48508.26959,Cluster-48508.63818,Cluster-48508.46162,Cluster-48508.63516,Cluster-48508.47373,Cluster-48508.44114
infected-Br vs Control Br	KEGG	ko04612	Antigen processing and presentation	35|2087	113|14712	8.81296e-05	0.00109868	35	Cluster-48508.64154,Cluster-48508.55527,Cluster-48508.53874,Cluster-48508.58193,Cluster-48508.57974,Cluster-48508.56589,Cluster-48508.53180,Cluster-48508.52216,Cluster-48508.55856,Cluster-48508.58238,Cluster-48508.62519,Cluster-48508.54190,Cluster-48508.60157,Cluster-48508.56680,Cluster-48508.59611,Cluster-48508.51829,Cluster-48508.56686,Cluster-48508.56311,Cluster-48508.30316,Cluster-48508.54811…	33	Cluster-48508.55527,Cluster-48508.53874,Cluster-48508.58193,Cluster-48508.57974,Cluster-48508.56589,Cluster-48508.53180,Cluster-48508.52216,Cluster-48508.55856,Cluster-48508.58238,Cluster-48508.62519,Cluster-48508.54190,Cluster-48508.60157,Cluster-48508.56680,Cluster-48508.59611,Cluster-48508.51829,Cluster-48508.56686,Cluster-48508.56311,Cluster-48508.30316,Cluster-48508.54811,Cluster-48508.58013…	2	Cluster-48508.64154,Cluster-48508.53004
infected-Br vs Control Br	KEGG	ko05167	Kaposi sarcoma-associated herpesvirus infection	85|2087	379|14712	9.41672e-05	0.00113608	85	Cluster-48508.64154,Cluster-48508.53797,Cluster-48508.58982,Cluster-48508.53970,Cluster-48508.56968,Cluster-48508.56046,Cluster-48508.46801,Cluster-48508.58483,Cluster-48508.60805,Cluster-48508.63818,Cluster-48508.60474,Cluster-48508.55600,Cluster-48508.47771,Cluster-48508.68314,Cluster-48508.48031,Cluster-48508.56589,Cluster-48508.49030,Cluster-48508.59257,Cluster-48508.50306,Cluster-48508.10244…	44	Cluster-48508.53797,Cluster-48508.58982,Cluster-48508.53970,Cluster-48508.56968,Cluster-48508.46801,Cluster-48508.58483,Cluster-48508.55600,Cluster-48508.47771,Cluster-48508.48031,Cluster-48508.56589,Cluster-48508.49030,Cluster-48508.59257,Cluster-48508.50306,Cluster-48508.56006,Cluster-48508.55665,Cluster-48508.58135,Cluster-48508.52657,Cluster-48508.57974,Cluster-48508.56756,Cluster-48508.58373…	41	Cluster-48508.64154,Cluster-48508.56046,Cluster-48508.60805,Cluster-48508.63818,Cluster-48508.60474,Cluster-48508.68314,Cluster-48508.10244,Cluster-48508.30647,Cluster-48508.66850,Cluster-48508.47141,Cluster-48508.60136,Cluster-48508.59618,Cluster-48508.60030,Cluster-48508.22717,Cluster-48508.85346,Cluster-48508.51494,Cluster-48508.78956,Cluster-48508.40761,Cluster-48508.9225,Cluster-48508.30243,…
infected-Br vs Control Br	KEGG	ko04144	Endocytosis	121|2087	589|14712	0.000102428	0.00119713	121	Cluster-48508.48466,Cluster-48508.27285,Cluster-48508.57974,Cluster-48508.59838,Cluster-48508.52886,Cluster-48508.42039,Cluster-48508.44613,Cluster-48508.55133,Cluster-48508.61264,Cluster-48508.58274,Cluster-48508.57731,Cluster-48508.31008,Cluster-48508.52790,Cluster-48508.56680,Cluster-48508.58405,Cluster-48508.71564,Cluster-48508.56686,Cluster-48508.61985,Cluster-48508.65317,Cluster-48508.75777…	40	Cluster-48508.57974,Cluster-48508.52886,Cluster-48508.52790,Cluster-48508.56680,Cluster-48508.56686,Cluster-48508.76991,Cluster-48508.67118,Cluster-48508.56527,Cluster-48508.46041,Cluster-48508.54238,Cluster-48508.53874,Cluster-48508.59023,Cluster-48508.46055,Cluster-48508.61124,Cluster-48508.56311,Cluster-48508.54368,Cluster-48508.56155,Cluster-48508.53483,Cluster-48508.54675,Cluster-48508.56702…	81	Cluster-48508.48466,Cluster-48508.27285,Cluster-48508.59838,Cluster-48508.42039,Cluster-48508.44613,Cluster-48508.55133,Cluster-48508.61264,Cluster-48508.58274,Cluster-48508.57731,Cluster-48508.31008,Cluster-48508.58405,Cluster-48508.71564,Cluster-48508.61985,Cluster-48508.65317,Cluster-48508.75777,Cluster-48508.73782,Cluster-48508.51791,Cluster-48508.9564,Cluster-48508.44628,Cluster-48508.61656,…
infected-Br vs Control Br	KEGG	ko04360	Axon guidance	92|2087	421|14712	0.00011036	0.00125075	92	Cluster-48508.77746,Cluster-48508.58779,Cluster-48508.86128,Cluster-48508.68313,Cluster-48508.39920,Cluster-48508.62473,Cluster-48508.49934,Cluster-48508.57730,Cluster-48508.54912,Cluster-48508.32970,Cluster-48508.29980,Cluster-48508.62209,Cluster-48508.25062,Cluster-48508.48773,Cluster-48508.57122,Cluster-48508.64253,Cluster-48508.42811,Cluster-48508.53877,Cluster-48508.28830,Cluster-48508.50494…	9	Cluster-48508.57730,Cluster-48508.53877,Cluster-48508.55041,Cluster-48508.56558,Cluster-48508.51609,Cluster-48508.55764,Cluster-51413.0,Cluster-48508.48334,Cluster-48508.46614	83	Cluster-48508.77746,Cluster-48508.58779,Cluster-48508.86128,Cluster-48508.68313,Cluster-48508.39920,Cluster-48508.62473,Cluster-48508.49934,Cluster-48508.54912,Cluster-48508.32970,Cluster-48508.29980,Cluster-48508.62209,Cluster-48508.25062,Cluster-48508.48773,Cluster-48508.57122,Cluster-48508.64253,Cluster-48508.42811,Cluster-48508.28830,Cluster-48508.50494,Cluster-48508.10244,Cluster-48508.60136…
infected-Br vs Control Br	KEGG	ko04650	Natural killer cell mediated cytotoxicity	46|2087	173|14712	0.000168801	0.00185681	46	Cluster-48508.33644,Cluster-48508.53797,Cluster-48508.67169,Cluster-48508.60474,Cluster-48508.58779,Cluster-48508.48854,Cluster-48508.68313,Cluster-48508.55600,Cluster-48508.57722,Cluster-48508.74383,Cluster-48508.55273,Cluster-48508.65175,Cluster-48508.47141,Cluster-48508.60136,Cluster-48508.51201,Cluster-48508.60030,Cluster-48508.30647,Cluster-48508.44292,Cluster-48508.85346,Cluster-48508.51494…	22	Cluster-48508.33644,Cluster-48508.53797,Cluster-48508.48854,Cluster-48508.55600,Cluster-48508.57722,Cluster-48508.55273,Cluster-48508.65175,Cluster-48508.51201,Cluster-48508.57553,Cluster-48508.60736,Cluster-48508.60502,Cluster-48508.51009,Cluster-48508.52778,Cluster-48508.56941,Cluster-48508.51609,Cluster-48508.48750,Cluster-48508.58789,Cluster-48508.50503,Cluster-48508.49623,Cluster-48508.57600…	24	Cluster-48508.67169,Cluster-48508.60474,Cluster-48508.58779,Cluster-48508.68313,Cluster-48508.74383,Cluster-48508.47141,Cluster-48508.60136,Cluster-48508.60030,Cluster-48508.30647,Cluster-48508.44292,Cluster-48508.85346,Cluster-48508.51494,Cluster-48508.78956,Cluster-48508.25967,Cluster-48508.63516,Cluster-48508.26959,Cluster-4518.1,Cluster-48508.78160,Cluster-1096.0,Cluster-48508.30037,Cluster-4…
infected-Br vs Control Br	KEGG	ko04625	C-type lectin receptor signaling pathway	50|2087	197|14712	0.000233132	0.00249118	50	Cluster-48508.60474,Cluster-48508.58779,Cluster-48508.60293,Cluster-48508.44487,Cluster-48508.55600,Cluster-48508.53739,Cluster-48508.40731,Cluster-48508.68314,Cluster-48508.53207,Cluster-48508.55363,Cluster-48508.59839,Cluster-48508.50306,Cluster-48508.10244,Cluster-48508.51045,Cluster-48508.47141,Cluster-48508.60136,Cluster-48508.58135,Cluster-48508.20148,Cluster-48508.30647,Cluster-48508.52657…	27	Cluster-48508.60293,Cluster-48508.55600,Cluster-48508.40731,Cluster-48508.53207,Cluster-48508.55363,Cluster-48508.59839,Cluster-48508.50306,Cluster-48508.51045,Cluster-48508.58135,Cluster-48508.20148,Cluster-48508.52657,Cluster-48508.49520,Cluster-48508.51135,Cluster-48508.62514,Cluster-48508.53159,Cluster-48508.67361,Cluster-48508.49895,Cluster-48508.56968,Cluster-48508.39958,Cluster-48508.56147…	23	Cluster-48508.60474,Cluster-48508.58779,Cluster-48508.44487,Cluster-48508.53739,Cluster-48508.68314,Cluster-48508.10244,Cluster-48508.47141,Cluster-48508.60136,Cluster-48508.30647,Cluster-48508.85346,Cluster-48508.51494,Cluster-48508.78956,Cluster-48508.9225,Cluster-48508.63516,Cluster-48508.26959,Cluster-48508.44486,Cluster-4518.1,Cluster-48508.61462,Cluster-48508.52390,Cluster-48508.47373,Clust…
infected-Br vs Control Br	KEGG	ko05320	Autoimmune thyroid disease	24|2087	70|14712	0.000323074	0.00331851	24	Cluster-48508.64737,Cluster-48508.48854,Cluster-48508.10229,Cluster-48508.56589,Cluster-48508.65175,Cluster-48508.51201,Cluster-48508.58238,Cluster-48508.57974,Cluster-48508.60052,Cluster-48508.62519,Cluster-48508.56680,Cluster-48508.56686,Cluster-48508.56311,Cluster-48508.84654,Cluster-48508.55554,Cluster-48508.39958,Cluster-48508.48750,Cluster-48508.57609,Cluster-48508.53751,Cluster-48508.49623…	23	Cluster-48508.64737,Cluster-48508.48854,Cluster-48508.56589,Cluster-48508.65175,Cluster-48508.51201,Cluster-48508.58238,Cluster-48508.57974,Cluster-48508.60052,Cluster-48508.62519,Cluster-48508.56680,Cluster-48508.56686,Cluster-48508.56311,Cluster-48508.84654,Cluster-48508.55554,Cluster-48508.39958,Cluster-48508.48750,Cluster-48508.57609,Cluster-48508.53751,Cluster-48508.49623,Cluster-48508.56527…	1	Cluster-48508.10229
infected-Br vs Control Br	KEGG	ko04927	Cortisol synthesis and secretion	40|2087	148|14712	0.000328302	0.00331851	40	Cluster-48508.64154,Cluster-48508.50386,Cluster-48508.40653,Cluster-48508.76438,Cluster-48508.25918,Cluster-2933.0,Cluster-48508.9051,Cluster-48508.45641,Cluster-48508.31901,Cluster-48508.26606,Cluster-48508.83844,Cluster-48508.75977,Cluster-48508.58212,Cluster-48508.24625,Cluster-48508.12676,Cluster-48508.78859,Cluster-48508.40375,Cluster-48508.48401,Cluster-48508.73356,Cluster-48508.64747,Clust…	4	Cluster-48508.25918,Cluster-48508.74642,Cluster-48508.48495,Cluster-48508.47759	36	Cluster-48508.64154,Cluster-48508.50386,Cluster-48508.40653,Cluster-48508.76438,Cluster-2933.0,Cluster-48508.9051,Cluster-48508.45641,Cluster-48508.31901,Cluster-48508.26606,Cluster-48508.83844,Cluster-48508.75977,Cluster-48508.58212,Cluster-48508.24625,Cluster-48508.12676,Cluster-48508.78859,Cluster-48508.40375,Cluster-48508.48401,Cluster-48508.73356,Cluster-48508.64747,Cluster-48508.76950,Clust…
infected-Br vs Control Br	KEGG	ko04930	Type II diabetes mellitus	34|2087	119|14712	0.000386602	0.00380498	34	Cluster-48508.76569,Cluster-48508.58784,Cluster-48508.60474,Cluster-48508.59185,Cluster-48508.58584,Cluster-48508.76438,Cluster-48508.85403,Cluster-48508.49592,Cluster-48508.77342,Cluster-48508.26606,Cluster-48508.76136,Cluster-48508.78859,Cluster-48508.26029,Cluster-48508.47141,Cluster-48508.60136,Cluster-48508.75977,Cluster-48508.6208,Cluster-48508.31152,Cluster-48508.51494,Cluster-48508.78956,…	4	Cluster-48508.58784,Cluster-48508.59185,Cluster-48508.49592,Cluster-48508.57859	30	Cluster-48508.76569,Cluster-48508.60474,Cluster-48508.58584,Cluster-48508.76438,Cluster-48508.85403,Cluster-48508.77342,Cluster-48508.26606,Cluster-48508.76136,Cluster-48508.78859,Cluster-48508.26029,Cluster-48508.47141,Cluster-48508.60136,Cluster-48508.75977,Cluster-48508.6208,Cluster-48508.31152,Cluster-48508.51494,Cluster-48508.78956,Cluster-48508.73356,Cluster-48508.58703,Cluster-3399.1,Clust…
infected-Br vs Control Br	KEGG	ko04061	Viral protein interaction with cytokine and cytokine receptor	27|2087	86|14712	0.000449775	0.00431322	27	Cluster-48508.42681,Cluster-48508.55641,Cluster-48508.47846,Cluster-48508.43245,Cluster-48508.50598,Cluster-48508.56955,Cluster-48508.62842,Cluster-48508.55933,Cluster-48508.79854,Cluster-48508.57730,Cluster-48508.58373,Cluster-48508.61109,Cluster-48508.46801,Cluster-48508.50421,Cluster-48508.57871,Cluster-48508.57999,Cluster-48508.44090,Cluster-48508.49878,Cluster-48508.39958,Cluster-48508.27765…	27	Cluster-48508.42681,Cluster-48508.55641,Cluster-48508.47846,Cluster-48508.43245,Cluster-48508.50598,Cluster-48508.56955,Cluster-48508.62842,Cluster-48508.55933,Cluster-48508.79854,Cluster-48508.57730,Cluster-48508.58373,Cluster-48508.61109,Cluster-48508.46801,Cluster-48508.50421,Cluster-48508.57871,Cluster-48508.57999,Cluster-48508.44090,Cluster-48508.49878,Cluster-48508.39958,Cluster-48508.27765…	0
infected-Br vs Control Br	KEGG	ko05330	Allograft rejection	23|2087	68|14712	0.000497808	0.0046545	23	Cluster-48508.64737,Cluster-48508.48854,Cluster-48508.50650,Cluster-48508.56589,Cluster-48508.65175,Cluster-48508.51201,Cluster-48508.20148,Cluster-48508.58238,Cluster-48508.57974,Cluster-48508.62519,Cluster-48508.56680,Cluster-48508.56686,Cluster-48508.56311,Cluster-48508.55554,Cluster-48508.39958,Cluster-48508.48750,Cluster-48508.57609,Cluster-48508.53751,Cluster-48508.49623,Cluster-48508.56527…	23	Cluster-48508.64737,Cluster-48508.48854,Cluster-48508.50650,Cluster-48508.56589,Cluster-48508.65175,Cluster-48508.51201,Cluster-48508.20148,Cluster-48508.58238,Cluster-48508.57974,Cluster-48508.62519,Cluster-48508.56680,Cluster-48508.56686,Cluster-48508.56311,Cluster-48508.55554,Cluster-48508.39958,Cluster-48508.48750,Cluster-48508.57609,Cluster-48508.53751,Cluster-48508.49623,Cluster-48508.56527…	0
infected-Br vs Control Br	KEGG	ko04371	Apelin signaling pathway	71|2087	323|14712	0.000547949	0.00499836	71	Cluster-48508.64619,Cluster-48508.38287,Cluster-48508.65404,Cluster-48508.50386,Cluster-48508.53918,Cluster-48508.81565,Cluster-48508.68314,Cluster-48508.76605,Cluster-48508.75417,Cluster-2933.0,Cluster-48508.9051,Cluster-48508.45641,Cluster-48508.31901,Cluster-48508.77342,Cluster-48508.40375,Cluster-48508.53767,Cluster-48508.36152,Cluster-48508.50494,Cluster-48508.75624,Cluster-48508.58212,Clust…	11	Cluster-48508.53767,Cluster-48508.52158,Cluster-48508.49030,Cluster-48508.47771,Cluster-48508.54833,Cluster-48508.61095,Cluster-48508.56788,Cluster-48508.48495,Cluster-48508.47759,Cluster-48508.57055,Cluster-48508.70414	60	Cluster-48508.64619,Cluster-48508.38287,Cluster-48508.65404,Cluster-48508.50386,Cluster-48508.53918,Cluster-48508.81565,Cluster-48508.68314,Cluster-48508.76605,Cluster-48508.75417,Cluster-2933.0,Cluster-48508.9051,Cluster-48508.45641,Cluster-48508.31901,Cluster-48508.77342,Cluster-48508.40375,Cluster-48508.36152,Cluster-48508.50494,Cluster-48508.75624,Cluster-48508.58212,Cluster-48508.57453,Clust…
infected-Br vs Control Br	KEGG	ko05162	Measles	50|2087	207|14712	0.000610272	0.00543432	50	Cluster-48508.57799,Cluster-48508.53797,Cluster-48508.60474,Cluster-48508.53874,Cluster-48508.58483,Cluster-48508.55401,Cluster-48508.54753,Cluster-48508.68314,Cluster-48508.55363,Cluster-48508.63312,Cluster-48508.50306,Cluster-48508.56006,Cluster-48508.61167,Cluster-48508.60136,Cluster-48508.58135,Cluster-48508.20148,Cluster-48508.52657,Cluster-48508.60172,Cluster-48508.60255,Cluster-48508.51494…	38	Cluster-48508.57799,Cluster-48508.53797,Cluster-48508.53874,Cluster-48508.58483,Cluster-48508.55401,Cluster-48508.54753,Cluster-48508.55363,Cluster-48508.63312,Cluster-48508.50306,Cluster-48508.56006,Cluster-48508.61167,Cluster-48508.58135,Cluster-48508.20148,Cluster-48508.52657,Cluster-48508.60172,Cluster-48508.56756,Cluster-48508.52714,Cluster-48508.61109,Cluster-48508.46656,Cluster-48508.56591…	12	Cluster-48508.60474,Cluster-48508.68314,Cluster-48508.60136,Cluster-48508.60255,Cluster-48508.51494,Cluster-48508.78956,Cluster-48508.63516,Cluster-48508.39920,Cluster-48508.47141,Cluster-48508.46833,Cluster-48508.53635,Cluster-48508.47373
infected-Br vs Control Br	KEGG	ko04672	Intestinal immune network for IgA production	22|2087	65|14712	0.000647984	0.00563596	22	Cluster-48508.64737,Cluster-48508.62085,Cluster-48508.79854,Cluster-48508.53367,Cluster-48508.56955,Cluster-48508.65175,Cluster-48508.51201,Cluster-48508.46254,Cluster-48508.57730,Cluster-48508.62519,Cluster-48508.66289,Cluster-48508.57999,Cluster-48508.66531,Cluster-48508.49878,Cluster-48508.39958,Cluster-48508.55306,Cluster-48508.57609,Cluster-48508.49623,Cluster-48508.55764,Cluster-48508.56564…	22	Cluster-48508.64737,Cluster-48508.62085,Cluster-48508.79854,Cluster-48508.53367,Cluster-48508.56955,Cluster-48508.65175,Cluster-48508.51201,Cluster-48508.46254,Cluster-48508.57730,Cluster-48508.62519,Cluster-48508.66289,Cluster-48508.57999,Cluster-48508.66531,Cluster-48508.49878,Cluster-48508.39958,Cluster-48508.55306,Cluster-48508.57609,Cluster-48508.49623,Cluster-48508.55764,Cluster-48508.56564…	0
infected-Br vs Control Br	KEGG	ko04080	Neuroactive ligand-receptor interaction	117|2087	604|14712	0.000901344	0.00766143	117	Cluster-48508.76585,Cluster-48508.86967,Cluster-48508.24627,Cluster-48508.4611,Cluster-48508.30261,Cluster-48508.12564,Cluster-48508.85253,Cluster-48508.85252,Cluster-48508.26334,Cluster-48508.25123,Cluster-4737.0,Cluster-48508.48145,Cluster-48508.7393,Cluster-48508.25887,Cluster-48508.73465,Cluster-48508.25142,Cluster-48508.74418,Cluster-48508.77171,Cluster-48508.58435,Cluster-48508.78026,Cluste…	28	Cluster-48508.48145,Cluster-48508.7393,Cluster-48508.74418,Cluster-48508.58435,Cluster-48508.78027,Cluster-48508.56522,Cluster-48508.48570,Cluster-48508.43803,Cluster-48508.53979,Cluster-48508.62280,Cluster-48508.81719,Cluster-48508.50579,Cluster-48508.59764,Cluster-48508.21912,Cluster-48508.51142,Cluster-48508.71080,Cluster-48508.58869,Cluster-48508.55002,Cluster-48508.56273,Cluster-48508.46686,…	89	Cluster-48508.76585,Cluster-48508.86967,Cluster-48508.24627,Cluster-48508.4611,Cluster-48508.30261,Cluster-48508.12564,Cluster-48508.85253,Cluster-48508.85252,Cluster-48508.26334,Cluster-48508.25123,Cluster-4737.0,Cluster-48508.25887,Cluster-48508.73465,Cluster-48508.25142,Cluster-48508.77171,Cluster-48508.78026,Cluster-48508.42726,Cluster-48508.10770,Cluster-48508.27896,Cluster-48508.24575,Clust…
infected-Br vs Control Br	KEGG	ko05030	Cocaine addiction	33|2087	122|14712	0.00102766	0.00829013	33	Cluster-48508.64154,Cluster-48508.76585,Cluster-48508.25639,Cluster-48508.86967,Cluster-48508.20803,Cluster-48508.76454,Cluster-48508.76721,Cluster-48508.27731,Cluster-48508.76648,Cluster-48508.31901,Cluster-48508.26334,Cluster-48508.26277,Cluster-48508.88131,Cluster-48508.50494,Cluster-48508.25123,Cluster-48508.76160,Cluster-48508.24627,Cluster-48508.26499,Cluster-48508.6362,Cluster-48508.32970,…	1	Cluster-48508.49895	32	Cluster-48508.64154,Cluster-48508.76585,Cluster-48508.25639,Cluster-48508.86967,Cluster-48508.20803,Cluster-48508.76454,Cluster-48508.76721,Cluster-48508.27731,Cluster-48508.76648,Cluster-48508.31901,Cluster-48508.26334,Cluster-48508.26277,Cluster-48508.88131,Cluster-48508.50494,Cluster-48508.25123,Cluster-48508.76160,Cluster-48508.24627,Cluster-48508.26499,Cluster-48508.6362,Cluster-48508.32970,…
infected-Br vs Control Br	KEGG	ko05146	Amoebiasis	50|2087	213|14712	0.00103988	0.00829013	50	Cluster-48508.53797,Cluster-48508.67169,Cluster-48508.50386,Cluster-48508.55089,Cluster-48508.39958,Cluster-48508.48476,Cluster-48508.80025,Cluster-48508.57909,Cluster-2933.0,Cluster-48508.65892,Cluster-48508.53367,Cluster-48508.45641,Cluster-48508.65175,Cluster-48508.47141,Cluster-48508.60136,Cluster-48508.30808,Cluster-48508.62618,Cluster-48508.20148,Cluster-48508.78956,Cluster-48508.44292,Clus…	22	Cluster-48508.53797,Cluster-48508.39958,Cluster-48508.57909,Cluster-48508.53367,Cluster-48508.65175,Cluster-48508.62618,Cluster-48508.20148,Cluster-48508.60319,Cluster-48508.54928,Cluster-48508.56663,Cluster-48508.57553,Cluster-48508.58467,Cluster-48508.49731,Cluster-48508.49895,Cluster-48508.15369,Cluster-48508.26547,Cluster-48508.62797,Cluster-48508.51367,Cluster-48508.49623,Cluster-48508.51201…	28	Cluster-48508.67169,Cluster-48508.50386,Cluster-48508.55089,Cluster-48508.48476,Cluster-48508.80025,Cluster-2933.0,Cluster-48508.65892,Cluster-48508.45641,Cluster-48508.47141,Cluster-48508.60136,Cluster-48508.30808,Cluster-48508.78956,Cluster-48508.44292,Cluster-48508.51494,Cluster-12273.1,Cluster-48508.24585,Cluster-48508.58626,Cluster-48508.47739,Cluster-48508.63516,Cluster-48508.30237,Cluster-…
infected-Br vs Control Br	KEGG	ko04961	Endocrine and other factor-regulated calcium reabsorption	32|2087	117|14712	0.00104181	0.00829013	32	Cluster-48508.67169,Cluster-48508.50386,Cluster-48508.60437,Cluster-48508.66567,Cluster-2933.0,Cluster-48508.32044,Cluster-2729.0,Cluster-48508.45641,Cluster-48508.75624,Cluster-48508.23053,Cluster-48508.58212,Cluster-48508.44292,Cluster-48508.40375,Cluster-48508.65431,Cluster-48508.60366,Cluster-48508.66242,Cluster-48508.75777,Cluster-48508.30237,Cluster-48508.78160,Cluster-48508.48397,Cluster-4…	1	Cluster-48508.49332	31	Cluster-48508.67169,Cluster-48508.50386,Cluster-48508.60437,Cluster-48508.66567,Cluster-2933.0,Cluster-48508.32044,Cluster-2729.0,Cluster-48508.45641,Cluster-48508.75624,Cluster-48508.23053,Cluster-48508.58212,Cluster-48508.44292,Cluster-48508.40375,Cluster-48508.65431,Cluster-48508.60366,Cluster-48508.66242,Cluster-48508.75777,Cluster-48508.30237,Cluster-48508.78160,Cluster-48508.48397,Cluster-4…
infected-Br vs Control Br	KEGG	ko04620	Toll-like receptor signaling pathway	37|2087	144|14712	0.00117132	0.00900169	37	Cluster-48508.64737,Cluster-48508.53033,Cluster-48508.44331,Cluster-48508.47846,Cluster-48508.60474,Cluster-48508.68314,Cluster-48508.63312,Cluster-48508.50306,Cluster-48508.47141,Cluster-48508.60136,Cluster-48508.59618,Cluster-48508.58135,Cluster-48508.20148,Cluster-48508.62842,Cluster-48508.60172,Cluster-48508.51494,Cluster-48508.78956,Cluster-48508.56756,Cluster-48508.67505,Cluster-48508.63516…	25	Cluster-48508.64737,Cluster-48508.53033,Cluster-48508.44331,Cluster-48508.47846,Cluster-48508.63312,Cluster-48508.50306,Cluster-48508.58135,Cluster-48508.20148,Cluster-48508.62842,Cluster-48508.60172,Cluster-48508.56756,Cluster-48508.67505,Cluster-48508.44090,Cluster-48508.49895,Cluster-48508.56968,Cluster-48508.55828,Cluster-48508.55363,Cluster-48508.55966,Cluster-48508.57609,Cluster-48508.47239…	12	Cluster-48508.60474,Cluster-48508.68314,Cluster-48508.47141,Cluster-48508.60136,Cluster-48508.59618,Cluster-48508.51494,Cluster-48508.78956,Cluster-48508.63516,Cluster-48508.60833,Cluster-48508.63818,Cluster-48508.46619,Cluster-48508.47373
infected-Br vs Control Br	KEGG	ko04142	Lysosome	56|2087	248|14712	0.00117937	0.00900169	56	Cluster-48508.55527,Cluster-48508.60437,Cluster-48508.58072,Cluster-48508.58193,Cluster-48508.59028,Cluster-48508.78558,Cluster-48508.50169,Cluster-48508.54106,Cluster-48508.54008,Cluster-48508.60753,Cluster-3816.1,Cluster-48508.60789,Cluster-48508.73065,Cluster-48508.31773,Cluster-48508.53039,Cluster-48508.54811,Cluster-48508.53421,Cluster-48508.53914,Cluster-48508.8983,Cluster-48508.52216,Clust…	42	Cluster-48508.55527,Cluster-48508.58072,Cluster-48508.58193,Cluster-48508.59028,Cluster-48508.50169,Cluster-48508.54106,Cluster-48508.54008,Cluster-48508.60753,Cluster-48508.60789,Cluster-48508.73065,Cluster-48508.31773,Cluster-48508.53039,Cluster-48508.54811,Cluster-48508.53421,Cluster-48508.53914,Cluster-48508.52216,Cluster-48508.57026,Cluster-48508.54190,Cluster-48508.51916,Cluster-48508.42995…	14	Cluster-48508.60437,Cluster-48508.78558,Cluster-3816.1,Cluster-48508.8983,Cluster-48508.25913,Cluster-48508.43820,Cluster-4710.0,Cluster-48508.67366,Cluster-48508.66567,Cluster-48508.67657,Cluster-2237.0,Cluster-48508.86578,Cluster-48508.60487,Cluster-830.0
infected-Br vs Control Br	KEGG	ko04064	NF-kappa B signaling pathway	40|2087	161|14712	0.0013025	0.00974269	40	Cluster-48508.61994,Cluster-48508.58982,Cluster-48508.67169,Cluster-48508.44331,Cluster-48508.55600,Cluster-48508.27618,Cluster-48508.53207,Cluster-48508.56623,Cluster-48508.59839,Cluster-48508.51135,Cluster-48508.65175,Cluster-48508.53159,Cluster-48508.51201,Cluster-48508.56147,Cluster-48508.62618,Cluster-48508.63803,Cluster-48508.53033,Cluster-48508.44292,Cluster-48508.57730,Cluster-48508.56704…	33	Cluster-48508.61994,Cluster-48508.58982,Cluster-48508.44331,Cluster-48508.55600,Cluster-48508.27618,Cluster-48508.53207,Cluster-48508.56623,Cluster-48508.59839,Cluster-48508.51135,Cluster-48508.65175,Cluster-48508.53159,Cluster-48508.51201,Cluster-48508.56147,Cluster-48508.62618,Cluster-48508.63803,Cluster-48508.53033,Cluster-48508.57730,Cluster-48508.56704,Cluster-48508.44090,Cluster-48508.49895…	7	Cluster-48508.67169,Cluster-48508.44292,Cluster-1096.0,Cluster-48508.30037,Cluster-48508.64253,Cluster-48508.22717,Cluster-48508.57088
infected-Br vs Control Br	KEGG	ko04012	ErbB signaling pathway	46|2087	195|14712	0.00147885	0.0108449	46	Cluster-48508.67169,Cluster-48508.74209,Cluster-48508.60474,Cluster-48508.68314,Cluster-48508.75128,Cluster-48508.42790,Cluster-48508.39920,Cluster-48508.10244,Cluster-48508.55062,Cluster-48508.54156,Cluster-48508.56731,Cluster-48508.47141,Cluster-48508.60136,Cluster-48508.30808,Cluster-48508.57046,Cluster-48508.59618,Cluster-48508.44292,Cluster-48508.51494,Cluster-48508.78956,Cluster-48508.25967…	8	Cluster-48508.42790,Cluster-48508.55062,Cluster-48508.48031,Cluster-48508.61076,Cluster-48508.53970,Cluster-48508.51609,Cluster-48508.59710,Cluster-48508.46614	38	Cluster-48508.67169,Cluster-48508.74209,Cluster-48508.60474,Cluster-48508.68314,Cluster-48508.75128,Cluster-48508.39920,Cluster-48508.10244,Cluster-48508.54156,Cluster-48508.56731,Cluster-48508.47141,Cluster-48508.60136,Cluster-48508.30808,Cluster-48508.57046,Cluster-48508.59618,Cluster-48508.44292,Cluster-48508.51494,Cluster-48508.78956,Cluster-48508.25967,Cluster-48508.67685,Cluster-48508.45848…
infected-Br vs Control Br	KEGG	ko05202	Transcriptional misregulation in cancer	70|2087	333|14712	0.00163654	0.0117705	70	Cluster-48508.24080,Cluster-48508.55641,Cluster-48508.44044,Cluster-48508.54896,Cluster-4026.0,Cluster-48508.56268,Cluster-48508.67211,Cluster-48508.54753,Cluster-48508.59990,Cluster-48508.57803,Cluster-48508.55283,Cluster-48508.42790,Cluster-48508.52095,Cluster-48508.55702,Cluster-48508.60255,Cluster-48508.53555,Cluster-48508.53970,Cluster-48508.57957,Cluster-48508.65175,Cluster-48508.51045,Clus…	32	Cluster-48508.55641,Cluster-48508.44044,Cluster-48508.56268,Cluster-48508.54753,Cluster-48508.59990,Cluster-48508.57803,Cluster-48508.42790,Cluster-48508.53555,Cluster-48508.53970,Cluster-48508.65175,Cluster-48508.51045,Cluster-48508.48031,Cluster-48508.61109,Cluster-48508.46656,Cluster-48508.51680,Cluster-48508.57069,Cluster-48508.49895,Cluster-48508.48854,Cluster-48508.31811,Cluster-48508.53722…	38	Cluster-48508.24080,Cluster-48508.54896,Cluster-4026.0,Cluster-48508.67211,Cluster-48508.55283,Cluster-48508.52095,Cluster-48508.55702,Cluster-48508.60255,Cluster-48508.57957,Cluster-48508.59875,Cluster-48508.30808,Cluster-48508.77977,Cluster-48508.25632,Cluster-48508.53429,Cluster-48508.32346,Cluster-48508.59147,Cluster-48508.37994,Cluster-48508.48968,Cluster-48508.76802,Cluster-48508.44743,Clus…
infected-Br vs Control Br	KEGG	ko04918	Thyroid hormone synthesis	36|2087	143|14712	0.00182212	0.012858	36	Cluster-48508.64154,Cluster-48508.67169,Cluster-48508.50386,Cluster-2933.0,Cluster-48508.32044,Cluster-48508.10229,Cluster-48508.45641,Cluster-48508.31901,Cluster-48508.51759,Cluster-48508.63868,Cluster-48508.58212,Cluster-48508.60052,Cluster-48508.40375,Cluster-48508.48401,Cluster-48508.65431,Cluster-48508.30237,Cluster-48508.44486,Cluster-48508.9051,Cluster-48508.78160,Cluster-48508.44487,Clust…	4	Cluster-48508.63868,Cluster-48508.60052,Cluster-48508.49332,Cluster-48508.47759	32	Cluster-48508.64154,Cluster-48508.67169,Cluster-48508.50386,Cluster-2933.0,Cluster-48508.32044,Cluster-48508.10229,Cluster-48508.45641,Cluster-48508.31901,Cluster-48508.51759,Cluster-48508.58212,Cluster-48508.40375,Cluster-48508.48401,Cluster-48508.65431,Cluster-48508.30237,Cluster-48508.44486,Cluster-48508.9051,Cluster-48508.78160,Cluster-48508.44487,Cluster-48508.64619,Cluster-12047.1,Cluster-4…
infected-Br vs Control Br	KEGG	ko04660	T cell receptor signaling pathway	50|2087	220|14712	0.00186193	0.0128956	50	Cluster-48508.33644,Cluster-48508.55401,Cluster-48508.74209,Cluster-48508.60474,Cluster-48508.39958,Cluster-48508.39510,Cluster-48508.68313,Cluster-48508.60041,Cluster-48508.68314,Cluster-48508.53207,Cluster-48508.30316,Cluster-48508.39920,Cluster-48508.59839,Cluster-48508.74383,Cluster-48508.32867,Cluster-48508.47141,Cluster-48508.60136,Cluster-48508.60030,Cluster-48508.30647,Cluster-48508.59618…	21	Cluster-48508.33644,Cluster-48508.55401,Cluster-48508.39958,Cluster-48508.60041,Cluster-48508.53207,Cluster-48508.30316,Cluster-48508.59839,Cluster-48508.51135,Cluster-48508.59611,Cluster-48508.48185,Cluster-48508.84654,Cluster-48508.60502,Cluster-48508.49895,Cluster-48508.67798,Cluster-48508.46879,Cluster-48508.56941,Cluster-48508.58868,Cluster-48508.52035,Cluster-48508.57549,Cluster-48508.51728…	29	Cluster-48508.74209,Cluster-48508.60474,Cluster-48508.39510,Cluster-48508.68313,Cluster-48508.68314,Cluster-48508.39920,Cluster-48508.74383,Cluster-48508.32867,Cluster-48508.47141,Cluster-48508.60136,Cluster-48508.60030,Cluster-48508.30647,Cluster-48508.59618,Cluster-48508.85346,Cluster-48508.51494,Cluster-48508.78956,Cluster-48508.63962,Cluster-48508.22717,Cluster-48508.26959,Cluster-48508.28068…
infected-Br vs Control Br	KEGG	ko04668	TNF signaling pathway	44|2087	188|14712	0.00209973	0.0140526	44	Cluster-48508.64154,Cluster-48508.53797,Cluster-48508.58982,Cluster-48508.60474,Cluster-48508.59185,Cluster-48508.61994,Cluster-48508.43245,Cluster-48508.50598,Cluster-48508.40731,Cluster-48508.68314,Cluster-48508.56623,Cluster-48508.50306,Cluster-48508.57069,Cluster-48508.47141,Cluster-48508.60136,Cluster-48508.63803,Cluster-48508.62842,Cluster-48508.52657,Cluster-48508.59618,Cluster-48508.51494…	29	Cluster-48508.53797,Cluster-48508.58982,Cluster-48508.59185,Cluster-48508.61994,Cluster-48508.43245,Cluster-48508.50598,Cluster-48508.40731,Cluster-48508.56623,Cluster-48508.50306,Cluster-48508.57069,Cluster-48508.63803,Cluster-48508.62842,Cluster-48508.52657,Cluster-48508.50421,Cluster-48508.54910,Cluster-48508.53033,Cluster-48508.49895,Cluster-48508.57803,Cluster-48508.51123,Cluster-48508.54315…	15	Cluster-48508.64154,Cluster-48508.60474,Cluster-48508.68314,Cluster-48508.47141,Cluster-48508.60136,Cluster-48508.59618,Cluster-48508.51494,Cluster-48508.78956,Cluster-48508.63516,Cluster-48508.54919,Cluster-48508.60833,Cluster-48508.63818,Cluster-48508.69970,Cluster-48508.46619,Cluster-48508.47373
infected-Br vs Control Br	KEGG	ko04971	Gastric acid secretion	42|2087	177|14712	0.00210414	0.0140526	42	Cluster-48508.67169,Cluster-48508.50386,Cluster-2933.0,Cluster-48508.32044,Cluster-48508.9051,Cluster-48508.45641,Cluster-48508.31901,Cluster-48508.75128,Cluster-48508.40375,Cluster-48508.54156,Cluster-48508.50494,Cluster-48508.65431,Cluster-48508.58212,Cluster-48508.57046,Cluster-48508.44292,Cluster-48508.67685,Cluster-48508.49332,Cluster-48508.48401,Cluster-48508.32970,Cluster-48508.43589,Clust…	3	Cluster-48508.49332,Cluster-48508.56522,Cluster-48508.47759	39	Cluster-48508.67169,Cluster-48508.50386,Cluster-2933.0,Cluster-48508.32044,Cluster-48508.9051,Cluster-48508.45641,Cluster-48508.31901,Cluster-48508.75128,Cluster-48508.40375,Cluster-48508.54156,Cluster-48508.50494,Cluster-48508.65431,Cluster-48508.58212,Cluster-48508.57046,Cluster-48508.44292,Cluster-48508.67685,Cluster-48508.48401,Cluster-48508.32970,Cluster-48508.43589,Cluster-48508.59683,Clust…
infected-Br vs Control Br	KEGG	ko05332	Graft-versus-host disease	16|2087	45|14712	0.00225345	0.0147858	16	Cluster-48508.64737,Cluster-48508.56311,Cluster-48508.48750,Cluster-48508.53751,Cluster-48508.56527,Cluster-48508.58238,Cluster-48508.62519,Cluster-48508.48854,Cluster-48508.57974,Cluster-48508.19957,Cluster-48508.55554,Cluster-48508.56680,Cluster-48508.56589,Cluster-48508.56564,Cluster-48508.56686,Cluster-48508.50650	16	Cluster-48508.64737,Cluster-48508.56311,Cluster-48508.48750,Cluster-48508.53751,Cluster-48508.56527,Cluster-48508.58238,Cluster-48508.62519,Cluster-48508.48854,Cluster-48508.57974,Cluster-48508.19957,Cluster-48508.55554,Cluster-48508.56680,Cluster-48508.56589,Cluster-48508.56564,Cluster-48508.56686,Cluster-48508.50650	0
infected-Br vs Control Br	KEGG	ko05200	Pathways in cancer	176|2087	997|14712	0.00244267	0.015751	176	Cluster-48508.53797,Cluster-48508.52158,Cluster-48508.64619,Cluster-48508.58485,Cluster-2933.0,Cluster-48508.61931,Cluster-48508.68314,Cluster-48508.39920,Cluster-48508.26996,Cluster-48508.67118,Cluster-48508.56046,Cluster-48508.78956,Cluster-48508.44920,Cluster-48508.60255,Cluster-48508.46337,Cluster-48508.56731,Cluster-48508.52363,Cluster-48508.48476,Cluster-48508.58435,Cluster-48508.76368,Clus…	66	Cluster-48508.53797,Cluster-48508.52158,Cluster-48508.58485,Cluster-48508.67118,Cluster-48508.58435,Cluster-48508.49895,Cluster-48508.57909,Cluster-48508.76293,Cluster-48508.48309,Cluster-48508.50579,Cluster-48508.43803,Cluster-48508.61994,Cluster-48508.58982,Cluster-48508.46801,Cluster-48508.57797,Cluster-48508.59257,Cluster-48508.53367,Cluster-48508.50306,Cluster-48508.39898,Cluster-48508.56145…	110	Cluster-48508.64619,Cluster-2933.0,Cluster-48508.61931,Cluster-48508.68314,Cluster-48508.39920,Cluster-48508.26996,Cluster-48508.56046,Cluster-48508.78956,Cluster-48508.44920,Cluster-48508.60255,Cluster-48508.46337,Cluster-48508.56731,Cluster-48508.52363,Cluster-48508.48476,Cluster-48508.76368,Cluster-48508.59683,Cluster-48508.66740,Cluster-48508.38287,Cluster-48508.75677,Cluster-48508.54116,Clus…
infected-Br vs Control Br	KEGG	ko04666	Fc gamma R-mediated phagocytosis	56|2087	258|14712	0.00250207	0.0158606	56	Cluster-48508.33644,Cluster-48508.15621,Cluster-48508.67169,Cluster-48508.60474,Cluster-48508.56268,Cluster-48508.56345,Cluster-48508.46377,Cluster-48508.64244,Cluster-48508.55600,Cluster-48508.44292,Cluster-48508.59878,Cluster-48508.68314,Cluster-48508.77342,Cluster-48508.74383,Cluster-48508.7504,Cluster-48508.35074,Cluster-48508.64264,Cluster-48508.47141,Cluster-48508.60136,Cluster-48508.9126,C…	21	Cluster-48508.33644,Cluster-48508.15621,Cluster-48508.56268,Cluster-48508.56345,Cluster-48508.64244,Cluster-48508.55600,Cluster-48508.59878,Cluster-48508.51201,Cluster-48508.56798,Cluster-48508.52871,Cluster-48508.44373,Cluster-48508.56558,Cluster-48508.38274,Cluster-48508.52790,Cluster-48508.65175,Cluster-48508.58314,Cluster-48508.51609,Cluster-48508.56155,Cluster-48508.49623,Cluster-48508.56760…	35	Cluster-48508.67169,Cluster-48508.60474,Cluster-48508.46377,Cluster-48508.44292,Cluster-48508.68314,Cluster-48508.77342,Cluster-48508.74383,Cluster-48508.7504,Cluster-48508.35074,Cluster-48508.64264,Cluster-48508.47141,Cluster-48508.60136,Cluster-48508.9126,Cluster-48508.76003,Cluster-48508.52915,Cluster-48508.61340,Cluster-48508.51494,Cluster-48508.78956,Cluster-48508.38418,Cluster-48508.46984,C…
infected-Br vs Control Br	KEGG	ko04662	B cell receptor signaling pathway	43|2087	186|14712	0.00284007	0.0177031	43	Cluster-48508.33644,Cluster-48508.67169,Cluster-48508.60474,Cluster-48508.66773,Cluster-48508.34075,Cluster-48508.27618,Cluster-48508.55600,Cluster-48508.59878,Cluster-48508.68314,Cluster-48508.53207,Cluster-48508.39920,Cluster-48508.59839,Cluster-48508.51135,Cluster-48508.65175,Cluster-48508.47141,Cluster-48508.60136,Cluster-48508.51201,Cluster-48508.60030,Cluster-48508.30647,Cluster-48508.64244…	22	Cluster-48508.33644,Cluster-48508.34075,Cluster-48508.27618,Cluster-48508.55600,Cluster-48508.59878,Cluster-48508.53207,Cluster-48508.59839,Cluster-48508.51135,Cluster-48508.65175,Cluster-48508.51201,Cluster-48508.64244,Cluster-48508.44416,Cluster-48508.49895,Cluster-48508.67798,Cluster-48508.58868,Cluster-48508.51609,Cluster-48508.54451,Cluster-48508.55336,Cluster-48508.49623,Cluster-48508.60041…	21	Cluster-48508.67169,Cluster-48508.60474,Cluster-48508.66773,Cluster-48508.68314,Cluster-48508.39920,Cluster-48508.47141,Cluster-48508.60136,Cluster-48508.60030,Cluster-48508.30647,Cluster-48508.44292,Cluster-48508.85346,Cluster-48508.78956,Cluster-48508.74383,Cluster-48508.50545,Cluster-48508.63516,Cluster-48508.26959,Cluster-48508.51494,Cluster-48508.30037,Cluster-48508.46449,Cluster-48508.47373…
infected-Br vs Control Br	KEGG	ko04261	Adrenergic signaling in cardiomyocytes	78|2087	391|14712	0.00311845	0.0191197	78	Cluster-48508.64154,Cluster-48508.76431,Cluster-48508.50386,Cluster-48508.10336,Cluster-48508.71323,Cluster-48508.68314,Cluster-48508.77120,Cluster-48508.27321,Cluster-48508.85290,Cluster-2933.0,Cluster-48508.61937,Cluster-48508.32044,Cluster-48508.9051,Cluster-48508.45641,Cluster-48508.31901,Cluster-48508.75128,Cluster-48508.40375,Cluster-48508.75624,Cluster-48508.54156,Cluster-48508.19007,Clust…	9	Cluster-48508.71323,Cluster-48508.33692,Cluster-48508.49030,Cluster-48508.49332,Cluster-48508.47771,Cluster-48508.61095,Cluster-48508.60048,Cluster-48508.48495,Cluster-48508.47759	69	Cluster-48508.64154,Cluster-48508.76431,Cluster-48508.50386,Cluster-48508.10336,Cluster-48508.68314,Cluster-48508.77120,Cluster-48508.27321,Cluster-48508.85290,Cluster-2933.0,Cluster-48508.61937,Cluster-48508.32044,Cluster-48508.9051,Cluster-48508.45641,Cluster-48508.31901,Cluster-48508.75128,Cluster-48508.40375,Cluster-48508.75624,Cluster-48508.54156,Cluster-48508.19007,Cluster-48508.79327,Clust…
infected-Br vs Control Br	KEGG	ko04010	MAPK signaling pathway	114|2087	612|14712	0.00320997	0.0193634	114	Cluster-48508.53797,Cluster-48508.27321,Cluster-48508.60833,Cluster-48508.68314,Cluster-48508.26996,Cluster-48508.26029,Cluster-48508.75977,Cluster-48508.48925,Cluster-48508.53152,Cluster-48508.59618,Cluster-48508.44292,Cluster-48508.58703,Cluster-48508.54919,Cluster-48508.57522,Cluster-48508.24461,Cluster-48508.26520,Cluster-48508.51791,Cluster-48508.51367,Cluster-48508.57482,Cluster-48508.56035…	32	Cluster-48508.53797,Cluster-48508.53152,Cluster-48508.51367,Cluster-48508.56035,Cluster-48508.54238,Cluster-48508.58982,Cluster-48508.53970,Cluster-48508.53874,Cluster-48508.53367,Cluster-48508.25918,Cluster-48508.48750,Cluster-48508.60041,Cluster-48508.54458,Cluster-48508.57706,Cluster-48508.57549,Cluster-48508.55641,Cluster-48508.53555,Cluster-48508.50892,Cluster-48508.49049,Cluster-48508.59062…	82	Cluster-48508.27321,Cluster-48508.60833,Cluster-48508.68314,Cluster-48508.26996,Cluster-48508.26029,Cluster-48508.75977,Cluster-48508.48925,Cluster-48508.59618,Cluster-48508.44292,Cluster-48508.58703,Cluster-48508.54919,Cluster-48508.57522,Cluster-48508.24461,Cluster-48508.26520,Cluster-48508.51791,Cluster-48508.57482,Cluster-48508.68395,Cluster-48508.41532,Cluster-48508.7722,Cluster-48508.26132,…
infected-Br vs Control Br	KEGG	ko04912	GnRH signaling pathway	52|2087	240|14712	0.00358529	0.0211078	52	Cluster-48508.67169,Cluster-48508.50386,Cluster-2933.0,Cluster-48508.10340,Cluster-48508.10229,Cluster-48508.59791,Cluster-48508.45641,Cluster-48508.31901,Cluster-48508.75128,Cluster-48508.10244,Cluster-48508.55062,Cluster-48508.54156,Cluster-48508.75977,Cluster-48508.58212,Cluster-48508.57046,Cluster-48508.52915,Cluster-48508.44292,Cluster-48508.78859,Cluster-48508.59618,Cluster-48508.46619,Clus…	4	Cluster-48508.55062,Cluster-48508.61076,Cluster-48508.60736,Cluster-48508.47759	48	Cluster-48508.67169,Cluster-48508.50386,Cluster-2933.0,Cluster-48508.10340,Cluster-48508.10229,Cluster-48508.59791,Cluster-48508.45641,Cluster-48508.31901,Cluster-48508.75128,Cluster-48508.10244,Cluster-48508.54156,Cluster-48508.75977,Cluster-48508.58212,Cluster-48508.57046,Cluster-48508.52915,Cluster-48508.44292,Cluster-48508.78859,Cluster-48508.59618,Cluster-48508.46619,Cluster-48508.67685,Clus…
infected-Br vs Control Br	KEGG	ko04390	Hippo signaling pathway	65|2087	316|14712	0.00361204	0.0211078	65	Cluster-48508.26823,Cluster-48508.29350,Cluster-48508.76709,Cluster-48508.74269,Cluster-48508.65404,Cluster-48508.54801,Cluster-48508.41587,Cluster-48508.57797,Cluster-48508.39510,Cluster-48508.43493,Cluster-48508.61937,Cluster-48508.61915,Cluster-48508.48813,Cluster-48508.39168,Cluster-48508.53367,Cluster-48508.76648,Cluster-48508.39920,Cluster-48508.73493,Cluster-48508.52450,Cluster-48508.53970…	10	Cluster-48508.57797,Cluster-48508.53367,Cluster-48508.53970,Cluster-48508.61326,Cluster-48508.48031,Cluster-48508.57553,Cluster-48508.46656,Cluster-48508.52158,Cluster-48508.53767,Cluster-48508.50437	55	Cluster-48508.26823,Cluster-48508.29350,Cluster-48508.76709,Cluster-48508.74269,Cluster-48508.65404,Cluster-48508.54801,Cluster-48508.41587,Cluster-48508.39510,Cluster-48508.43493,Cluster-48508.61937,Cluster-48508.61915,Cluster-48508.48813,Cluster-48508.39168,Cluster-48508.76648,Cluster-48508.39920,Cluster-48508.73493,Cluster-48508.52450,Cluster-48508.88131,Cluster-48508.51667,Cluster-48508.25207…
infected-Br vs Control Br	KEGG	ko04928	Parathyroid hormone synthesis, secretion and action	54|2087	252|14712	0.00370272	0.0212805	54	Cluster-48508.64154,Cluster-48508.67169,Cluster-48508.50386,Cluster-48508.57453,Cluster-2933.0,Cluster-48508.9051,Cluster-48508.45641,Cluster-48508.31901,Cluster-48508.50494,Cluster-48508.55062,Cluster-48508.42790,Cluster-48508.23053,Cluster-48508.58212,Cluster-48508.52915,Cluster-48508.44292,Cluster-48508.47759,Cluster-48508.55834,Cluster-48508.50424,Cluster-48508.43898,Cluster-48508.48401,Clust…	8	Cluster-48508.55062,Cluster-48508.42790,Cluster-48508.47759,Cluster-48508.58065,Cluster-48508.54749,Cluster-48508.61076,Cluster-48508.53582,Cluster-48508.60041	46	Cluster-48508.64154,Cluster-48508.67169,Cluster-48508.50386,Cluster-48508.57453,Cluster-2933.0,Cluster-48508.9051,Cluster-48508.45641,Cluster-48508.31901,Cluster-48508.50494,Cluster-48508.23053,Cluster-48508.58212,Cluster-48508.52915,Cluster-48508.44292,Cluster-48508.55834,Cluster-48508.50424,Cluster-48508.43898,Cluster-48508.48401,Cluster-48508.58508,Cluster-48508.52363,Cluster-48508.32970,Clust…
infected-Br vs Control Br	KEGG	ko05160	Hepatitis C	55|2087	258|14712	0.00375537	0.0212805	55	Cluster-48508.53797,Cluster-48508.58982,Cluster-48508.53970,Cluster-48508.60474,Cluster-48508.59185,Cluster-48508.58483,Cluster-48508.60172,Cluster-48508.61937,Cluster-48508.48813,Cluster-48508.68314,Cluster-48508.55363,Cluster-48508.42790,Cluster-48508.50306,Cluster-48508.56006,Cluster-48508.36151,Cluster-48508.47141,Cluster-48508.60136,Cluster-48508.58135,Cluster-48508.62842,Cluster-48508.52657…	36	Cluster-48508.53797,Cluster-48508.58982,Cluster-48508.53970,Cluster-48508.59185,Cluster-48508.58483,Cluster-48508.60172,Cluster-48508.55363,Cluster-48508.42790,Cluster-48508.50306,Cluster-48508.56006,Cluster-48508.36151,Cluster-48508.58135,Cluster-48508.62842,Cluster-48508.52657,Cluster-48508.56756,Cluster-48508.48031,Cluster-48508.67505,Cluster-48508.26288,Cluster-48508.53033,Cluster-48508.73821…	19	Cluster-48508.60474,Cluster-48508.61937,Cluster-48508.48813,Cluster-48508.68314,Cluster-48508.47141,Cluster-48508.60136,Cluster-48508.59482,Cluster-48508.51494,Cluster-48508.78956,Cluster-48508.50545,Cluster-48508.63516,Cluster-48508.60529,Cluster-48508.46833,Cluster-48508.39920,Cluster-48508.87175,Cluster-48508.86579,Cluster-48508.46449,Cluster-48508.47373,Cluster-48508.61464
infected-Br vs Control Br	KEGG	ko04919	Thyroid hormone signaling pathway	65|2087	318|14712	0.00408647	0.022811	65	Cluster-48508.43255,Cluster-48508.63394,Cluster-48508.86963,Cluster-48508.67169,Cluster-48508.50386,Cluster-48508.60474,Cluster-48508.71323,Cluster-48508.39014,Cluster-48508.60805,Cluster-2933.0,Cluster-48508.32044,Cluster-48508.61931,Cluster-48508.39168,Cluster-48508.68314,Cluster-48508.51609,Cluster-48508.55702,Cluster-48508.49864,Cluster-48508.39920,Cluster-48508.10244,Cluster-48508.53970,Clus…	13	Cluster-48508.63394,Cluster-48508.71323,Cluster-48508.39014,Cluster-48508.51609,Cluster-48508.53970,Cluster-48508.48031,Cluster-48508.49332,Cluster-48508.56318,Cluster-48508.51045,Cluster-48508.57816,Cluster-48508.56968,Cluster-48508.55363,Cluster-48508.55828	52	Cluster-48508.43255,Cluster-48508.86963,Cluster-48508.67169,Cluster-48508.50386,Cluster-48508.60474,Cluster-48508.60805,Cluster-2933.0,Cluster-48508.32044,Cluster-48508.61931,Cluster-48508.39168,Cluster-48508.68314,Cluster-48508.55702,Cluster-48508.49864,Cluster-48508.39920,Cluster-48508.10244,Cluster-48508.10336,Cluster-48508.66850,Cluster-48508.61141,Cluster-48508.60136,Cluster-48508.51716,Clus…
infected-Br vs Control Br	KEGG	ko05166	Human T-cell leukemia virus 1 infection	86|2087	445|14712	0.00420807	0.0229002	86	Cluster-48508.64154,Cluster-48508.30647,Cluster-48508.68314,Cluster-48508.78956,Cluster-48508.60255,Cluster-48508.63962,Cluster-48508.56680,Cluster-48508.56686,Cluster-48508.28068,Cluster-48508.57553,Cluster-48508.66740,Cluster-48508.49895,Cluster-48508.75677,Cluster-48508.46879,Cluster-48508.67118,Cluster-48508.38287,Cluster-48508.56527,Cluster-48508.57722,Cluster-8306.1,Cluster-48508.65404,Clus…	38	Cluster-48508.56680,Cluster-48508.56686,Cluster-48508.57553,Cluster-48508.49895,Cluster-48508.46879,Cluster-48508.67118,Cluster-48508.56527,Cluster-48508.57722,Cluster-8306.1,Cluster-48508.53970,Cluster-48508.54753,Cluster-48508.53367,Cluster-48508.62618,Cluster-48508.57549,Cluster-48508.62519,Cluster-48508.59611,Cluster-48508.46656,Cluster-48508.56311,Cluster-48508.56318,Cluster-48508.26547,Clus…	48	Cluster-48508.64154,Cluster-48508.30647,Cluster-48508.68314,Cluster-48508.78956,Cluster-48508.60255,Cluster-48508.63962,Cluster-48508.28068,Cluster-48508.66740,Cluster-48508.75677,Cluster-48508.38287,Cluster-48508.65404,Cluster-48508.9051,Cluster-48508.60136,Cluster-48508.60030,Cluster-48508.51494,Cluster-48508.60748,Cluster-48508.26959,Cluster-48508.26159,Cluster-48508.60805,Cluster-48508.52386,…
infected-Br vs Control Br	KEGG	ko04740	Olfactory transduction	29|2087	114|14712	0.0042249	0.0229002	29	Cluster-48508.69393,Cluster-48508.80025,Cluster-48508.36671,Cluster-48508.75128,Cluster-48508.75624,Cluster-48508.54156,Cluster-48508.46337,Cluster-48508.61264,Cluster-48508.57046,Cluster-48508.56046,Cluster-48508.30168,Cluster-48508.60319,Cluster-48508.67685,Cluster-48508.9225,Cluster-48508.70081,Cluster-48508.48401,Cluster-48508.74068,Cluster-48508.59683,Cluster-48508.75677,Cluster-48508.58883,…	1	Cluster-48508.60319	28	Cluster-48508.69393,Cluster-48508.80025,Cluster-48508.36671,Cluster-48508.75128,Cluster-48508.75624,Cluster-48508.54156,Cluster-48508.46337,Cluster-48508.61264,Cluster-48508.57046,Cluster-48508.56046,Cluster-48508.30168,Cluster-48508.67685,Cluster-48508.9225,Cluster-48508.70081,Cluster-48508.48401,Cluster-48508.74068,Cluster-48508.59683,Cluster-48508.75677,Cluster-48508.58883,Cluster-48508.32117,…
infected-Br vs Control Br	KEGG	ko05135	Yersinia infection	59|2087	284|14712	0.00447165	0.0238914	59	Cluster-48508.73818,Cluster-48508.33644,Cluster-48508.58982,Cluster-48508.60474,Cluster-48508.76358,Cluster-48508.64505,Cluster-48508.46375,Cluster-48508.60293,Cluster-48508.63818,Cluster-48508.53739,Cluster-48508.39168,Cluster-48508.68314,Cluster-48508.51406,Cluster-48508.39920,Cluster-48508.39705,Cluster-48508.10244,Cluster-48508.58339,Cluster-48508.47141,Cluster-48508.60136,Cluster-48508.30808…	20	Cluster-48508.33644,Cluster-48508.58982,Cluster-48508.60293,Cluster-48508.51406,Cluster-48508.58339,Cluster-48508.60172,Cluster-48508.56397,Cluster-48508.44373,Cluster-48508.62514,Cluster-48508.60736,Cluster-48508.60502,Cluster-48508.67361,Cluster-48508.49895,Cluster-48508.54368,Cluster-48508.39958,Cluster-48508.56035,Cluster-48508.60041,Cluster-48508.57160,Cluster-48508.56564,Cluster-48508.46614	39	Cluster-48508.73818,Cluster-48508.60474,Cluster-48508.76358,Cluster-48508.64505,Cluster-48508.46375,Cluster-48508.63818,Cluster-48508.53739,Cluster-48508.39168,Cluster-48508.68314,Cluster-48508.39920,Cluster-48508.39705,Cluster-48508.10244,Cluster-48508.47141,Cluster-48508.60136,Cluster-48508.30808,Cluster-48508.59618,Cluster-48508.60152,Cluster-48508.57731,Cluster-48508.51494,Cluster-48508.78956…
infected-Br vs Control Br	KEGG	ko04916	Melanogenesis	51|2087	239|14712	0.00502228	0.0263803	51	Cluster-48508.64154,Cluster-48508.67169,Cluster-48508.50386,Cluster-48508.24625,Cluster-48508.12676,Cluster-48508.60805,Cluster-48508.55547,Cluster-2933.0,Cluster-48508.9051,Cluster-48508.45641,Cluster-48508.31901,Cluster-48508.75128,Cluster-48508.50494,Cluster-48508.39920,Cluster-48508.63499,Cluster-48508.25207,Cluster-48508.58212,Cluster-48508.57046,Cluster-48508.44920,Cluster-48508.52386,Clust…	1	Cluster-48508.47759	50	Cluster-48508.64154,Cluster-48508.67169,Cluster-48508.50386,Cluster-48508.24625,Cluster-48508.12676,Cluster-48508.60805,Cluster-48508.55547,Cluster-2933.0,Cluster-48508.9051,Cluster-48508.45641,Cluster-48508.31901,Cluster-48508.75128,Cluster-48508.50494,Cluster-48508.39920,Cluster-48508.63499,Cluster-48508.25207,Cluster-48508.58212,Cluster-48508.57046,Cluster-48508.44920,Cluster-48508.52386,Clust…
infected-Br vs Control Br	KEGG	ko05161	Hepatitis B	59|2087	286|14712	0.00507857	0.0263803	59	Cluster-48508.64154,Cluster-48508.53797,Cluster-48508.65404,Cluster-48508.53970,Cluster-48508.44331,Cluster-48508.67218,Cluster-48508.42573,Cluster-48508.53367,Cluster-48508.60805,Cluster-48508.60172,Cluster-48508.60474,Cluster-48508.68314,Cluster-48508.67169,Cluster-48508.42790,Cluster-48508.50306,Cluster-48508.10244,Cluster-48508.56006,Cluster-48508.57069,Cluster-48508.47141,Cluster-48508.60136…	27	Cluster-48508.53797,Cluster-48508.53970,Cluster-48508.44331,Cluster-48508.53367,Cluster-48508.60172,Cluster-48508.42790,Cluster-48508.50306,Cluster-48508.56006,Cluster-48508.57069,Cluster-48508.58135,Cluster-48508.56756,Cluster-48508.48031,Cluster-48508.67505,Cluster-48508.60736,Cluster-48508.59257,Cluster-48508.52657,Cluster-48508.56968,Cluster-48508.55828,Cluster-48508.55363,Cluster-48508.54753…	32	Cluster-48508.64154,Cluster-48508.65404,Cluster-48508.67218,Cluster-48508.42573,Cluster-48508.60805,Cluster-48508.60474,Cluster-48508.68314,Cluster-48508.67169,Cluster-48508.10244,Cluster-48508.47141,Cluster-48508.60136,Cluster-48508.56844,Cluster-48508.59618,Cluster-48508.59482,Cluster-48508.44292,Cluster-48508.52386,Cluster-48508.51494,Cluster-48508.78956,Cluster-48508.60748,Cluster-48508.47689…
infected-Br vs Control Br	KEGG	ko04726	Serotonergic synapse	48|2087	224|14712	0.00593241	0.0303934	48	Cluster-48508.53797,Cluster-48508.27341,Cluster-48508.50386,Cluster-48508.27342,Cluster-48508.76569,Cluster-48508.85403,Cluster-2933.0,Cluster-48508.24575,Cluster-48508.45641,Cluster-48508.31901,Cluster-48508.50494,Cluster-48508.63499,Cluster-48508.50276,Cluster-48508.26029,Cluster-48508.75977,Cluster-48508.6208,Cluster-48508.53152,Cluster-48508.67169,Cluster-48508.56046,Cluster-48508.44292,Clust…	4	Cluster-48508.53797,Cluster-48508.50276,Cluster-48508.53152,Cluster-48508.57055	44	Cluster-48508.27341,Cluster-48508.50386,Cluster-48508.27342,Cluster-48508.76569,Cluster-48508.85403,Cluster-2933.0,Cluster-48508.24575,Cluster-48508.45641,Cluster-48508.31901,Cluster-48508.50494,Cluster-48508.63499,Cluster-48508.26029,Cluster-48508.75977,Cluster-48508.6208,Cluster-48508.67169,Cluster-48508.56046,Cluster-48508.44292,Cluster-48508.31222,Cluster-48508.78859,Cluster-48508.46337,Clust…
infected-Br vs Control Br	KEGG	ko04924	Renin secretion	39|2087	173|14712	0.00614974	0.0310811	39	Cluster-48508.21912,Cluster-48508.64154,Cluster-48508.50386,Cluster-48508.55527,Cluster-48508.74248,Cluster-48508.74249,Cluster-48508.68600,Cluster-2933.0,Cluster-48508.45641,Cluster-48508.31901,Cluster-48508.50494,Cluster-48508.75977,Cluster-48508.58212,Cluster-48508.60030,Cluster-48508.30647,Cluster-48508.30168,Cluster-48508.85346,Cluster-48508.78859,Cluster-48508.68602,Cluster-48508.73465,Clus…	3	Cluster-48508.21912,Cluster-48508.55527,Cluster-48508.48495	36	Cluster-48508.64154,Cluster-48508.50386,Cluster-48508.74248,Cluster-48508.74249,Cluster-48508.68600,Cluster-2933.0,Cluster-48508.45641,Cluster-48508.31901,Cluster-48508.50494,Cluster-48508.75977,Cluster-48508.58212,Cluster-48508.60030,Cluster-48508.30647,Cluster-48508.30168,Cluster-48508.85346,Cluster-48508.78859,Cluster-48508.68602,Cluster-48508.73465,Cluster-48508.9225,Cluster-48508.73356,Clust…
infected-Br vs Control Br	KEGG	ko04072	Phospholipase D signaling pathway	75|2087	386|14712	0.00639164	0.031873	75	Cluster-48508.50386,Cluster-48508.60474,Cluster-48508.68314,Cluster-48508.66651,Cluster-48508.54675,Cluster-48508.58779,Cluster-48508.68313,Cluster-48508.55600,Cluster-2933.0,Cluster-48508.27896,Cluster-48508.9051,Cluster-48508.31901,Cluster-48508.58435,Cluster-48508.47771,Cluster-48508.48495,Cluster-48508.26277,Cluster-48508.65175,Cluster-48508.47141,Cluster-48508.60136,Cluster-48508.58212,Clust…	21	Cluster-48508.54675,Cluster-48508.55600,Cluster-48508.58435,Cluster-48508.47771,Cluster-48508.48495,Cluster-48508.65175,Cluster-48508.51201,Cluster-48508.46055,Cluster-48508.54583,Cluster-48508.58331,Cluster-48508.49030,Cluster-48508.59710,Cluster-48508.60736,Cluster-48508.61076,Cluster-19144.1,Cluster-48508.51609,Cluster-48508.61095,Cluster-48508.49623,Cluster-48508.47759,Cluster-48508.50579,Clu…	54	Cluster-48508.50386,Cluster-48508.60474,Cluster-48508.68314,Cluster-48508.66651,Cluster-48508.58779,Cluster-48508.68313,Cluster-2933.0,Cluster-48508.27896,Cluster-48508.9051,Cluster-48508.31901,Cluster-48508.26277,Cluster-48508.47141,Cluster-48508.60136,Cluster-48508.58212,Cluster-48508.52915,Cluster-48508.51494,Cluster-48508.78956,Cluster-48508.25967,Cluster-48508.62671,Cluster-48508.58405,Clust…
infected-Br vs Control Br	KEGG	ko05416	Viral myocarditis	34|2087	147|14712	0.00727855	0.0356776	34	Cluster-48508.53797,Cluster-48508.71323,Cluster-48508.64737,Cluster-48508.68313,Cluster-48508.43203,Cluster-48508.39168,Cluster-48508.56589,Cluster-48508.53613,Cluster-48508.50306,Cluster-48508.65175,Cluster-48508.57722,Cluster-48508.51201,Cluster-48508.58135,Cluster-48508.58238,Cluster-48508.25105,Cluster-48508.57974,Cluster-48508.62519,Cluster-48508.56680,Cluster-48508.56686,Cluster-48508.56311…	25	Cluster-48508.53797,Cluster-48508.71323,Cluster-48508.64737,Cluster-48508.56589,Cluster-48508.50306,Cluster-48508.65175,Cluster-48508.57722,Cluster-48508.51201,Cluster-48508.58135,Cluster-48508.58238,Cluster-48508.57974,Cluster-48508.62519,Cluster-48508.56680,Cluster-48508.56686,Cluster-48508.56311,Cluster-48508.52657,Cluster-48508.55554,Cluster-48508.57609,Cluster-48508.53751,Cluster-48508.49623…	9	Cluster-48508.68313,Cluster-48508.43203,Cluster-48508.39168,Cluster-48508.53613,Cluster-48508.25105,Cluster-48508.49346,Cluster-48508.46833,Cluster-48508.46162,Cluster-48508.45848
infected-Br vs Control Br	KEGG	ko05142	Chagas disease (American trypanosomiasis)	50|2087	239|14712	0.0074521	0.0356776	50	Cluster-48508.55401,Cluster-48508.50386,Cluster-48508.60474,Cluster-48508.58832,Cluster-48508.39958,Cluster-48508.80025,Cluster-48508.55547,Cluster-2933.0,Cluster-48508.61937,Cluster-48508.48813,Cluster-48508.68314,Cluster-48508.45641,Cluster-48508.50494,Cluster-48508.50306,Cluster-48508.63499,Cluster-48508.53767,Cluster-48508.58237,Cluster-48508.60136,Cluster-48508.58135,Cluster-48508.20148,Clus…	22	Cluster-48508.55401,Cluster-48508.58832,Cluster-48508.39958,Cluster-48508.50306,Cluster-48508.53767,Cluster-48508.58237,Cluster-48508.58135,Cluster-48508.20148,Cluster-48508.59029,Cluster-48508.60319,Cluster-48508.49895,Cluster-48508.46879,Cluster-48508.56941,Cluster-48508.48750,Cluster-48508.56035,Cluster-48508.60041,Cluster-48508.56623,Cluster-48508.52657,Cluster-48508.48309,Cluster-48508.53367…	28	Cluster-48508.50386,Cluster-48508.60474,Cluster-48508.80025,Cluster-48508.55547,Cluster-2933.0,Cluster-48508.61937,Cluster-48508.48813,Cluster-48508.68314,Cluster-48508.45641,Cluster-48508.50494,Cluster-48508.63499,Cluster-48508.60136,Cluster-48508.78956,Cluster-48508.51494,Cluster-48508.46619,Cluster-48508.58626,Cluster-48508.32970,Cluster-48508.63516,Cluster-48508.60529,Cluster-48508.30237,Clus…
infected-Br vs Control Br	KEGG	ko04217	Necroptosis	50|2087	239|14712	0.0074521	0.0356776	50	Cluster-48508.61994,Cluster-48508.58982,Cluster-48508.67062,Cluster-48508.60293,Cluster-48508.55698,Cluster-48508.55609,Cluster-48508.58483,Cluster-48508.42461,Cluster-48508.40448,Cluster-48508.75128,Cluster-48508.54152,Cluster-48508.53180,Cluster-48508.50306,Cluster-48508.55045,Cluster-48508.54156,Cluster-48508.50720,Cluster-48508.53159,Cluster-48508.56147,Cluster-48508.56036,Cluster-48508.58276…	37	Cluster-48508.61994,Cluster-48508.58982,Cluster-48508.67062,Cluster-48508.60293,Cluster-48508.55698,Cluster-48508.55609,Cluster-48508.58483,Cluster-48508.40448,Cluster-48508.54152,Cluster-48508.53180,Cluster-48508.50306,Cluster-48508.55045,Cluster-48508.53159,Cluster-48508.56147,Cluster-48508.56036,Cluster-48508.58276,Cluster-48508.56006,Cluster-48508.67361,Cluster-48508.67505,Cluster-48508.49131…	13	Cluster-48508.42461,Cluster-48508.75128,Cluster-48508.54156,Cluster-48508.50720,Cluster-48508.57046,Cluster-48508.67685,Cluster-48508.59445,Cluster-48508.59683,Cluster-48508.58883,Cluster-48508.10536,Cluster-48508.49069,Cluster-48508.46089,Cluster-48508.62242
infected-Br vs Control Br	KEGG	ko04917	Prolactin signaling pathway	35|2087	153|14712	0.00753618	0.0356776	35	Cluster-48508.39288,Cluster-48508.60474,Cluster-48508.59185,Cluster-48508.49592,Cluster-48508.10340,Cluster-48508.10229,Cluster-48508.12255,Cluster-48508.68314,Cluster-48508.24795,Cluster-48508.39920,Cluster-48508.10244,Cluster-48508.56006,Cluster-48508.47141,Cluster-48508.60136,Cluster-48508.60255,Cluster-48508.51494,Cluster-48508.78956,Cluster-48508.25967,Cluster-48508.46656,Cluster-48508.57859…	16	Cluster-48508.39288,Cluster-48508.59185,Cluster-48508.49592,Cluster-48508.56006,Cluster-48508.46656,Cluster-48508.57859,Cluster-48508.56193,Cluster-48508.49895,Cluster-48508.56968,Cluster-48508.32507,Cluster-48508.55363,Cluster-48508.58784,Cluster-48508.60041,Cluster-48508.55828,Cluster-48508.56257,Cluster-48508.50437	19	Cluster-48508.60474,Cluster-48508.10340,Cluster-48508.10229,Cluster-48508.12255,Cluster-48508.68314,Cluster-48508.24795,Cluster-48508.39920,Cluster-48508.10244,Cluster-48508.47141,Cluster-48508.60136,Cluster-48508.60255,Cluster-48508.51494,Cluster-48508.78956,Cluster-48508.25967,Cluster-3399.1,Cluster-48508.63516,Cluster-48508.46833,Cluster-48508.53635,Cluster-48508.47373
infected-Br vs Control Br	KEGG	ko04670	Leukocyte transendothelial migration	57|2087	281|14712	0.00775642	0.0362613	57	Cluster-48508.75574,Cluster-48508.67169,Cluster-48508.55089,Cluster-48508.33644,Cluster-48508.58779,Cluster-48508.46375,Cluster-48508.65892,Cluster-48508.39168,Cluster-48508.53508,Cluster-48508.28803,Cluster-48508.50494,Cluster-48508.74383,Cluster-48508.57069,Cluster-48508.36151,Cluster-48508.56820,Cluster-48508.60136,Cluster-48508.30808,Cluster-17789.1,Cluster-48508.63803,Cluster-48508.47739,Clu…	20	Cluster-48508.33644,Cluster-48508.57069,Cluster-48508.36151,Cluster-48508.56820,Cluster-48508.63803,Cluster-48508.57730,Cluster-48508.52871,Cluster-48508.57553,Cluster-48508.57347,Cluster-48508.26288,Cluster-48508.60736,Cluster-48508.73821,Cluster-48508.58314,Cluster-48508.51609,Cluster-48508.55764,Cluster-48508.57722,Cluster-48508.73880,Cluster-48508.51728,Cluster-48508.46614,Cluster-48508.57271	37	Cluster-48508.75574,Cluster-48508.67169,Cluster-48508.55089,Cluster-48508.58779,Cluster-48508.46375,Cluster-48508.65892,Cluster-48508.39168,Cluster-48508.53508,Cluster-48508.28803,Cluster-48508.50494,Cluster-48508.74383,Cluster-48508.60136,Cluster-48508.30808,Cluster-17789.1,Cluster-48508.47739,Cluster-48508.44292,Cluster-48508.51494,Cluster-48508.78956,Cluster-48508.62671,Cluster-48508.61981,Clu…
infected-Br vs Control Br	KEGG	ko04210	Apoptosis	54|2087	264|14712	0.0081588	0.0375733	54	Cluster-48508.53797,Cluster-48508.58982,Cluster-48508.60723,Cluster-48508.60474,Cluster-48508.55527,Cluster-48508.58072,Cluster-48508.58193,Cluster-48508.48854,Cluster-48508.54753,Cluster-48508.50169,Cluster-48508.50650,Cluster-48508.39168,Cluster-48508.68314,Cluster-48508.42461,Cluster-48508.50306,Cluster-48508.53555,Cluster-48508.47141,Cluster-48508.60136,Cluster-48508.58135,Cluster-48508.54323…	37	Cluster-48508.53797,Cluster-48508.58982,Cluster-48508.60723,Cluster-48508.55527,Cluster-48508.58072,Cluster-48508.58193,Cluster-48508.48854,Cluster-48508.54753,Cluster-48508.50169,Cluster-48508.50650,Cluster-48508.50306,Cluster-48508.53555,Cluster-48508.58135,Cluster-48508.54323,Cluster-48508.53033,Cluster-48508.52216,Cluster-48508.60157,Cluster-48508.60599,Cluster-48508.62715,Cluster-48508.64162…	17	Cluster-48508.60474,Cluster-48508.39168,Cluster-48508.68314,Cluster-48508.42461,Cluster-48508.47141,Cluster-48508.60136,Cluster-48508.51494,Cluster-48508.78956,Cluster-48508.61682,Cluster-48508.54896,Cluster-48508.63516,Cluster-48508.44487,Cluster-48508.44486,Cluster-48508.69970,Cluster-48508.47373,Cluster-48508.51979,Cluster-48508.58576
infected-Br vs Control Br	KEGG	ko04940	Type I diabetes mellitus	20|2087	73|14712	0.008238	0.0375733	20	Cluster-48508.57920,Cluster-48508.56311,Cluster-48508.48750,Cluster-48508.53751,Cluster-48508.20148,Cluster-48508.58238,Cluster-48508.62519,Cluster-48508.48854,Cluster-48508.57974,Cluster-48508.19957,Cluster-48508.55554,Cluster-48508.64737,Cluster-48508.47933,Cluster-48508.56680,Cluster-48508.56589,Cluster-48508.48309,Cluster-48508.56527,Cluster-48508.56564,Cluster-48508.56686,Cluster-48508.50650	18	Cluster-48508.56311,Cluster-48508.48750,Cluster-48508.53751,Cluster-48508.20148,Cluster-48508.58238,Cluster-48508.62519,Cluster-48508.48854,Cluster-48508.57974,Cluster-48508.19957,Cluster-48508.55554,Cluster-48508.64737,Cluster-48508.56680,Cluster-48508.56589,Cluster-48508.48309,Cluster-48508.56527,Cluster-48508.56564,Cluster-48508.56686,Cluster-48508.50650	2	Cluster-48508.57920,Cluster-48508.47933
infected-Br vs Control Br	KEGG	ko05164	Influenza A	53|2087	260|14712	0.00919509	0.0414333	53	Cluster-48508.57799,Cluster-48508.53797,Cluster-48508.67169,Cluster-48508.60474,Cluster-48508.59185,Cluster-48508.58483,Cluster-48508.60293,Cluster-48508.60805,Cluster-48508.60172,Cluster-48508.39168,Cluster-48508.68314,Cluster-48508.55363,Cluster-48508.58596,Cluster-48508.63312,Cluster-48508.50306,Cluster-48508.47141,Cluster-48508.60136,Cluster-48508.58135,Cluster-48508.20148,Cluster-48508.62842…	35	Cluster-48508.57799,Cluster-48508.53797,Cluster-48508.59185,Cluster-48508.58483,Cluster-48508.60293,Cluster-48508.60172,Cluster-48508.55363,Cluster-48508.58596,Cluster-48508.63312,Cluster-48508.50306,Cluster-48508.58135,Cluster-48508.20148,Cluster-48508.62842,Cluster-48508.52657,Cluster-48508.62519,Cluster-35838.0,Cluster-48508.56756,Cluster-48508.67505,Cluster-48508.62514,Cluster-48508.67361,Clu…	18	Cluster-48508.67169,Cluster-48508.60474,Cluster-48508.60805,Cluster-48508.39168,Cluster-48508.68314,Cluster-48508.47141,Cluster-48508.60136,Cluster-48508.44292,Cluster-48508.52386,Cluster-48508.51494,Cluster-48508.78956,Cluster-48508.60748,Cluster-48508.47689,Cluster-48508.40761,Cluster-48508.63516,Cluster-48508.44194,Cluster-48508.30037,Cluster-48508.47373
infected-Br vs Control Br	KEGG	ko04022	cGMP-PKG signaling pathway	82|2087	438|14712	0.00997274	0.0444024	82	Cluster-48508.64154,Cluster-48508.30647,Cluster-48508.56019,Cluster-48508.50386,Cluster-48508.66242,Cluster-48508.74248,Cluster-48508.74249,Cluster-48508.68314,Cluster-48508.57453,Cluster-48508.68600,Cluster-2933.0,Cluster-48508.32044,Cluster-48508.9051,Cluster-48508.31901,Cluster-48508.45641,Cluster-48508.77342,Cluster-48508.49030,Cluster-48508.75624,Cluster-48508.32970,Cluster-48508.65382,Clust…	12	Cluster-48508.49030,Cluster-48508.71323,Cluster-48508.49332,Cluster-48508.47771,Cluster-48508.58314,Cluster-48508.56967,Cluster-48508.47759,Cluster-48508.56888,Cluster-48508.61095,Cluster-48508.45919,Cluster-48508.48495,Cluster-48508.58474	70	Cluster-48508.64154,Cluster-48508.30647,Cluster-48508.56019,Cluster-48508.50386,Cluster-48508.66242,Cluster-48508.74248,Cluster-48508.74249,Cluster-48508.68314,Cluster-48508.57453,Cluster-48508.68600,Cluster-2933.0,Cluster-48508.32044,Cluster-48508.9051,Cluster-48508.31901,Cluster-48508.45641,Cluster-48508.77342,Cluster-48508.75624,Cluster-48508.32970,Cluster-48508.65382,Cluster-48508.50494,Clust…
infected-Sp vs Control Sp	KEGG	ko05200	Pathways in cancer	120|933	997|14712	6.02611e-11	2.07298e-08	120	Cluster-48508.63448,Cluster-48508.52158,Cluster-48508.54827,Cluster-48508.52151,Cluster-48508.58485,Cluster-48508.40522,Cluster-48508.47912,Cluster-48508.57471,Cluster-48508.64361,Cluster-48508.52380,Cluster-48508.44292,Cluster-48508.57730,Cluster-48508.65875,Cluster-48508.59089,Cluster-48508.52363,Cluster-48508.58435,Cluster-48508.55512,Cluster-48508.63738,Cluster-48508.52674,Cluster-48508.66740…	85	Cluster-48508.63448,Cluster-48508.52158,Cluster-48508.54827,Cluster-48508.52151,Cluster-48508.58485,Cluster-48508.40522,Cluster-48508.47912,Cluster-48508.57471,Cluster-48508.64361,Cluster-48508.52380,Cluster-48508.57730,Cluster-48508.65875,Cluster-48508.59089,Cluster-48508.58435,Cluster-48508.55512,Cluster-48508.52674,Cluster-48508.69060,Cluster-48508.47861,Cluster-48508.33103,Cluster-48508.60843…	35	Cluster-48508.44292,Cluster-48508.52363,Cluster-48508.63738,Cluster-48508.66740,Cluster-48508.67118,Cluster-48508.65404,Cluster-48508.35500,Cluster-48508.67045,Cluster-48508.37224,Cluster-48508.54426,Cluster-48508.63633,Cluster-48508.44529,Cluster-48508.50265,Cluster-48508.68434,Cluster-48508.60041,Cluster-48508.56547,Cluster-48508.28409,Cluster-48508.66547,Cluster-48508.46785,Cluster-48508.53970…
infected-Sp vs Control Sp	KEGG	ko04640	Hematopoietic cell lineage	32|933	135|14712	2.36071e-09	3.44581e-07	32	Cluster-48508.64815,Cluster-48508.47784,Cluster-48508.45560,Cluster-48508.56268,Cluster-48508.20470,Cluster-48508.57500,Cluster-48508.48107,Cluster-48508.51201,Cluster-48508.65290,Cluster-48508.60237,Cluster-48508.60705,Cluster-48508.59087,Cluster-48508.61248,Cluster-48508.30316,Cluster-48508.52289,Cluster-48508.29726,Cluster-48508.59313,Cluster-48508.46879,Cluster-48508.33594,Cluster-48508.26547…	14	Cluster-48508.47784,Cluster-48508.56268,Cluster-48508.20470,Cluster-48508.48107,Cluster-48508.51201,Cluster-48508.59087,Cluster-48508.52289,Cluster-48508.59313,Cluster-48508.33594,Cluster-48508.26547,Cluster-48508.49485,Cluster-48508.49975,Cluster-48508.81453,Cluster-48508.51832	18	Cluster-48508.64815,Cluster-48508.45560,Cluster-48508.57500,Cluster-48508.65290,Cluster-48508.60237,Cluster-48508.60705,Cluster-48508.61248,Cluster-48508.30316,Cluster-48508.29726,Cluster-48508.46879,Cluster-48508.52488,Cluster-48508.68434,Cluster-48508.52747,Cluster-48508.45270,Cluster-48508.57571,Cluster-48508.56547,Cluster-48508.27858,Cluster-48508.44014
infected-Sp vs Control Sp	KEGG	ko04060	Cytokine-cytokine receptor interaction	46|933	258|14712	3.00507e-09	3.44581e-07	46	Cluster-48508.47647,Cluster-48508.57609,Cluster-48508.47846,Cluster-48508.72876,Cluster-48508.35500,Cluster-48508.20470,Cluster-48508.70531,Cluster-48508.59876,Cluster-48508.51345,Cluster-48508.53472,Cluster-48508.38835,Cluster-48508.58423,Cluster-48508.51435,Cluster-48508.47143,Cluster-48508.13081,Cluster-48508.57730,Cluster-48508.50505,Cluster-48508.48423,Cluster-48508.58869,Cluster-48508.81453…	30	Cluster-48508.47647,Cluster-48508.47846,Cluster-48508.72876,Cluster-48508.20470,Cluster-48508.59876,Cluster-48508.51345,Cluster-48508.53472,Cluster-48508.51435,Cluster-48508.47143,Cluster-48508.57730,Cluster-48508.50505,Cluster-48508.48423,Cluster-48508.58869,Cluster-48508.81453,Cluster-48508.50421,Cluster-48508.36294,Cluster-48508.61543,Cluster-48508.39402,Cluster-48508.58289,Cluster-48508.58976…	16	Cluster-48508.57609,Cluster-48508.35500,Cluster-48508.70531,Cluster-48508.38835,Cluster-48508.58423,Cluster-48508.13081,Cluster-48508.51890,Cluster-48508.61109,Cluster-48508.44090,Cluster-48508.67118,Cluster-48508.50265,Cluster-48508.22678,Cluster-48508.44285,Cluster-48508.62879,Cluster-48508.27858,Cluster-48508.45993
infected-Sp vs Control Sp	KEGG	ko05330	Allograft rejection	22|933	68|14712	7.16176e-09	6.15911e-07	22	Cluster-48508.45560,Cluster-48508.48854,Cluster-48508.50650,Cluster-48508.49975,Cluster-48508.51201,Cluster-48508.58238,Cluster-48508.57974,Cluster-48508.65019,Cluster-48508.62846,Cluster-48508.69794,Cluster-48508.60705,Cluster-48508.61248,Cluster-48508.57500,Cluster-48508.45270,Cluster-48508.52488,Cluster-48508.49485,Cluster-48508.27858,Cluster-48508.57609,Cluster-48508.56527,Cluster-48508.48107…	6	Cluster-48508.50650,Cluster-48508.49975,Cluster-48508.51201,Cluster-48508.49485,Cluster-48508.48107,Cluster-48508.51832	16	Cluster-48508.45560,Cluster-48508.48854,Cluster-48508.58238,Cluster-48508.57974,Cluster-48508.65019,Cluster-48508.62846,Cluster-48508.69794,Cluster-48508.60705,Cluster-48508.61248,Cluster-48508.57500,Cluster-48508.45270,Cluster-48508.52488,Cluster-48508.27858,Cluster-48508.57609,Cluster-48508.56527,Cluster-48508.13081
infected-Sp vs Control Sp	KEGG	ko04514	Cell adhesion molecules (CAMs)	46|933	278|14712	2.27165e-08	1.43251e-06	46	Cluster-48508.43184,Cluster-48508.52158,Cluster-48508.45560,Cluster-48508.64815,Cluster-48508.57451,Cluster-48508.54653,Cluster-48508.66885,Cluster-48508.53732,Cluster-48508.52226,Cluster-48508.63803,Cluster-48508.58238,Cluster-48508.57500,Cluster-48508.57974,Cluster-48508.49470,Cluster-48508.69794,Cluster-48508.25491,Cluster-48508.59897,Cluster-48508.60705,Cluster-48508.50930,Cluster-48508.61248…	23	Cluster-48508.43184,Cluster-48508.52158,Cluster-48508.57451,Cluster-48508.54653,Cluster-48508.66885,Cluster-48508.53732,Cluster-48508.52226,Cluster-48508.63803,Cluster-48508.25491,Cluster-48508.59897,Cluster-48508.50930,Cluster-48508.54912,Cluster-48508.54973,Cluster-48508.23084,Cluster-48508.15714,Cluster-48508.73821,Cluster-48508.51284,Cluster-48508.26409,Cluster-48508.52945,Cluster-48508.73880…	23	Cluster-48508.45560,Cluster-48508.64815,Cluster-48508.58238,Cluster-48508.57500,Cluster-48508.57974,Cluster-48508.49470,Cluster-48508.69794,Cluster-48508.60705,Cluster-48508.61248,Cluster-48508.30316,Cluster-48508.46653,Cluster-48508.52147,Cluster-48508.45270,Cluster-48508.30497,Cluster-48508.27094,Cluster-48508.52488,Cluster-48508.68434,Cluster-48508.27796,Cluster-48508.57609,Cluster-48508.56527…
infected-Sp vs Control Sp	KEGG	ko04360	Axon guidance	60|933	421|14712	2.49857e-08	1.43251e-06	60	Cluster-48508.52116,Cluster-48508.45276,Cluster-48508.52331,Cluster-48508.63376,Cluster-48508.43612,Cluster-48508.59977,Cluster-48508.54799,Cluster-48508.53739,Cluster-48508.66885,Cluster-48508.65737,Cluster-48508.25231,Cluster-48508.45706,Cluster-48508.37141,Cluster-48508.45725,Cluster-48508.52179,Cluster-48508.72942,Cluster-48508.37224,Cluster-48508.55423,Cluster-48508.62928,Cluster-48508.60234…	45	Cluster-48508.52116,Cluster-48508.45276,Cluster-48508.52331,Cluster-48508.43612,Cluster-48508.54799,Cluster-48508.53739,Cluster-48508.66885,Cluster-48508.65737,Cluster-48508.45706,Cluster-48508.37141,Cluster-48508.52179,Cluster-48508.72942,Cluster-48508.55423,Cluster-48508.62928,Cluster-48508.60234,Cluster-48508.46614,Cluster-48508.57730,Cluster-48508.59891,Cluster-48508.62539,Cluster-48508.48826…	15	Cluster-48508.63376,Cluster-48508.59977,Cluster-48508.25231,Cluster-48508.45725,Cluster-48508.37224,Cluster-48508.55905,Cluster-48508.32926,Cluster-48508.52147,Cluster-48508.64761,Cluster-48508.76106,Cluster-48508.49876,Cluster-48508.73131,Cluster-48508.58883,Cluster-48508.62242,Cluster-48508.72745
infected-Sp vs Control Sp	KEGG	ko05320	Autoimmune thyroid disease	21|933	70|14712	4.63854e-08	2.23774e-06	21	Cluster-48508.49975,Cluster-48508.57500,Cluster-48508.45560,Cluster-48508.57609,Cluster-48508.48107,Cluster-48508.51201,Cluster-48508.65019,Cluster-48508.56527,Cluster-48508.58238,Cluster-48508.57974,Cluster-48508.48854,Cluster-48508.62846,Cluster-48508.69794,Cluster-48508.45270,Cluster-48508.60052,Cluster-48508.61248,Cluster-48508.51832,Cluster-48508.60705,Cluster-48508.50650,Cluster-48508.52488…	7	Cluster-48508.49975,Cluster-48508.48107,Cluster-48508.51201,Cluster-48508.60052,Cluster-48508.51832,Cluster-48508.50650,Cluster-48508.49485	14	Cluster-48508.57500,Cluster-48508.45560,Cluster-48508.57609,Cluster-48508.65019,Cluster-48508.56527,Cluster-48508.58238,Cluster-48508.57974,Cluster-48508.48854,Cluster-48508.62846,Cluster-48508.69794,Cluster-48508.45270,Cluster-48508.61248,Cluster-48508.60705,Cluster-48508.52488
infected-Sp vs Control Sp	KEGG	ko05323	Rheumatoid arthritis	29|933	132|14712	5.47539e-08	2.23774e-06	29	Cluster-48508.45560,Cluster-48508.66547,Cluster-48508.35500,Cluster-48508.20470,Cluster-48508.59875,Cluster-48508.47912,Cluster-48508.52216,Cluster-48508.48107,Cluster-48508.51201,Cluster-48508.63633,Cluster-48508.57730,Cluster-48508.69794,Cluster-48508.60705,Cluster-48508.61248,Cluster-48508.66262,Cluster-48508.57500,Cluster-48508.54811,Cluster-48508.45100,Cluster-48508.45270,Cluster-48508.52488…	15	Cluster-48508.20470,Cluster-48508.59875,Cluster-48508.47912,Cluster-48508.52216,Cluster-48508.48107,Cluster-48508.51201,Cluster-48508.57730,Cluster-48508.66262,Cluster-48508.54811,Cluster-48508.49485,Cluster-48508.48657,Cluster-48508.54212,Cluster-48508.81453,Cluster-48508.51832,Cluster-48508.49975	14	Cluster-48508.45560,Cluster-48508.66547,Cluster-48508.35500,Cluster-48508.63633,Cluster-48508.69794,Cluster-48508.60705,Cluster-48508.61248,Cluster-48508.57500,Cluster-48508.45100,Cluster-48508.45270,Cluster-48508.52488,Cluster-48508.50265,Cluster-48508.60041,Cluster-48508.27858
infected-Sp vs Control Sp	KEGG	ko05332	Graft-versus-host disease	17|933	45|14712	5.85456e-08	2.23774e-06	17	Cluster-48508.57500,Cluster-48508.45560,Cluster-48508.45270,Cluster-48508.65019,Cluster-48508.56527,Cluster-48508.58238,Cluster-48508.57974,Cluster-48508.48854,Cluster-48508.62846,Cluster-48508.69794,Cluster-48508.27858,Cluster-48508.81453,Cluster-48508.61248,Cluster-48508.20470,Cluster-48508.60705,Cluster-48508.52488,Cluster-48508.50650	3	Cluster-48508.81453,Cluster-48508.20470,Cluster-48508.50650	14	Cluster-48508.57500,Cluster-48508.45560,Cluster-48508.45270,Cluster-48508.65019,Cluster-48508.56527,Cluster-48508.58238,Cluster-48508.57974,Cluster-48508.48854,Cluster-48508.62846,Cluster-48508.69794,Cluster-48508.27858,Cluster-48508.61248,Cluster-48508.60705,Cluster-48508.52488
infected-Sp vs Control Sp	KEGG	ko04672	Intestinal immune network for IgA production	20|933	65|14712	6.82355e-08	2.3473e-06	20	Cluster-48508.51201,Cluster-48508.40557,Cluster-48508.45560,Cluster-48508.57609,Cluster-48508.48107,Cluster-48508.62085,Cluster-48508.45270,Cluster-48508.49975,Cluster-48508.57500,Cluster-48508.57592,Cluster-48508.57730,Cluster-48508.69794,Cluster-48508.46147,Cluster-48508.46834,Cluster-48508.61248,Cluster-48508.20470,Cluster-48508.51832,Cluster-48508.60705,Cluster-48508.52488,Cluster-48508.49485	7	Cluster-48508.51201,Cluster-48508.48107,Cluster-48508.49975,Cluster-48508.57730,Cluster-48508.20470,Cluster-48508.51832,Cluster-48508.49485	13	Cluster-48508.40557,Cluster-48508.45560,Cluster-48508.57609,Cluster-48508.62085,Cluster-48508.45270,Cluster-48508.57500,Cluster-48508.57592,Cluster-48508.69794,Cluster-48508.46147,Cluster-48508.46834,Cluster-48508.61248,Cluster-48508.60705,Cluster-48508.52488
infected-Sp vs Control Sp	KEGG	ko04151	PI3K-Akt signaling pathway	80|933	660|14712	7.98837e-08	2.49818e-06	80	Cluster-48508.54659,Cluster-48508.54595,Cluster-48508.61008,Cluster-48508.53970,Cluster-48508.66547,Cluster-48508.76237,Cluster-48508.67106,Cluster-48508.61289,Cluster-48508.57451,Cluster-48508.46614,Cluster-48508.54799,Cluster-48508.60798,Cluster-48508.50017,Cluster-48508.65737,Cluster-48508.12255,Cluster-48508.47861,Cluster-48508.55238,Cluster-48508.65043,Cluster-48508.39699,Cluster-48508.59875…	53	Cluster-48508.54659,Cluster-48508.61008,Cluster-48508.76237,Cluster-48508.57451,Cluster-48508.46614,Cluster-48508.54799,Cluster-48508.60798,Cluster-48508.65737,Cluster-48508.47861,Cluster-48508.55238,Cluster-48508.65043,Cluster-48508.39699,Cluster-48508.59875,Cluster-48508.23615,Cluster-48508.48107,Cluster-48508.51201,Cluster-48508.30414,Cluster-48508.47784,Cluster-48508.56640,Cluster-48508.65875…	27	Cluster-48508.54595,Cluster-48508.53970,Cluster-48508.66547,Cluster-48508.67106,Cluster-48508.61289,Cluster-48508.50017,Cluster-48508.12255,Cluster-48508.44901,Cluster-48508.63633,Cluster-48508.61109,Cluster-48508.29726,Cluster-48508.63738,Cluster-48508.37249,Cluster-48508.46851,Cluster-48508.58914,Cluster-48508.67118,Cluster-48508.49876,Cluster-48508.53883,Cluster-48508.68434,Cluster-48508.49287…
infected-Sp vs Control Sp	KEGG	ko04061	Viral protein interaction with cytokine and cytokine receptor	22|933	86|14712	2.37603e-07	6.81129e-06	22	Cluster-48508.47647,Cluster-48508.47846,Cluster-48508.35500,Cluster-48508.20470,Cluster-48508.70531,Cluster-48508.51345,Cluster-48508.42351,Cluster-48508.53472,Cluster-48508.57730,Cluster-48508.61109,Cluster-48508.50421,Cluster-48508.51890,Cluster-48508.44090,Cluster-48508.67118,Cluster-48508.50265,Cluster-48508.54899,Cluster-48508.44285,Cluster-48508.62879,Cluster-48508.27858,Cluster-48508.38835…	10	Cluster-48508.47647,Cluster-48508.47846,Cluster-48508.20470,Cluster-48508.51345,Cluster-48508.42351,Cluster-48508.53472,Cluster-48508.57730,Cluster-48508.50421,Cluster-48508.54899,Cluster-48508.46679	12	Cluster-48508.35500,Cluster-48508.70531,Cluster-48508.61109,Cluster-48508.51890,Cluster-48508.44090,Cluster-48508.67118,Cluster-48508.50265,Cluster-48508.44285,Cluster-48508.62879,Cluster-48508.27858,Cluster-48508.38835,Cluster-48508.45993
infected-Sp vs Control Sp	KEGG	ko04612	Antigen processing and presentation	24|933	113|14712	1.26041e-06	3.33525e-05	24	Cluster-48508.45560,Cluster-48508.55527,Cluster-48508.54511,Cluster-48508.30316,Cluster-48508.52216,Cluster-48508.58238,Cluster-48508.57974,Cluster-48508.54190,Cluster-48508.60705,Cluster-48508.61248,Cluster-48508.57500,Cluster-48508.57839,Cluster-48508.54811,Cluster-48508.61963,Cluster-48508.56591,Cluster-48508.56594,Cluster-48508.54018,Cluster-48508.52488,Cluster-48508.45270,Cluster-48508.56527…	8	Cluster-48508.55527,Cluster-48508.52216,Cluster-48508.54190,Cluster-48508.57839,Cluster-48508.54811,Cluster-48508.54018,Cluster-48508.57962,Cluster-48508.54877	16	Cluster-48508.45560,Cluster-48508.54511,Cluster-48508.30316,Cluster-48508.58238,Cluster-48508.57974,Cluster-48508.60705,Cluster-48508.61248,Cluster-48508.57500,Cluster-48508.61963,Cluster-48508.56591,Cluster-48508.56594,Cluster-48508.52488,Cluster-48508.45270,Cluster-48508.56527,Cluster-48508.57073,Cluster-48508.27858
infected-Sp vs Control Sp	KEGG	ko05310	Asthma	13|933	37|14712	4.05487e-06	9.96341e-05	13	Cluster-48508.57500,Cluster-48508.45560,Cluster-48508.57609,Cluster-48508.48107,Cluster-48508.51201,Cluster-48508.45270,Cluster-48508.49975,Cluster-48508.27858,Cluster-48508.61248,Cluster-48508.51832,Cluster-48508.60705,Cluster-48508.52488,Cluster-48508.49485	5	Cluster-48508.48107,Cluster-48508.51201,Cluster-48508.49975,Cluster-48508.51832,Cluster-48508.49485	8	Cluster-48508.57500,Cluster-48508.45560,Cluster-48508.57609,Cluster-48508.45270,Cluster-48508.27858,Cluster-48508.61248,Cluster-48508.60705,Cluster-48508.52488
infected-Sp vs Control Sp	KEGG	ko04015	Rap1 signaling pathway	57|933	479|14712	9.50215e-06	0.000217916	57	Cluster-48508.46473,Cluster-48508.41515,Cluster-48508.52158,Cluster-48508.50386,Cluster-48508.66547,Cluster-48508.76237,Cluster-48508.67169,Cluster-48508.63818,Cluster-48508.27675,Cluster-48508.54799,Cluster-48508.60843,Cluster-48508.65737,Cluster-48508.47861,Cluster-48508.57470,Cluster-48508.59875,Cluster-48508.59798,Cluster-48508.50152,Cluster-48508.65043,Cluster-48508.54426,Cluster-48508.59126…	43	Cluster-48508.46473,Cluster-48508.52158,Cluster-48508.50386,Cluster-48508.76237,Cluster-48508.54799,Cluster-48508.60843,Cluster-48508.65737,Cluster-48508.47861,Cluster-48508.59875,Cluster-48508.65043,Cluster-48508.59126,Cluster-48508.59387,Cluster-48508.30414,Cluster-48508.62774,Cluster-48508.56640,Cluster-48508.59089,Cluster-48508.61008,Cluster-48508.42014,Cluster-48508.46621,Cluster-48508.62539…	14	Cluster-48508.41515,Cluster-48508.66547,Cluster-48508.67169,Cluster-48508.63818,Cluster-48508.27675,Cluster-48508.57470,Cluster-48508.59798,Cluster-48508.50152,Cluster-48508.54426,Cluster-48508.63633,Cluster-48508.44292,Cluster-48508.49876,Cluster-48508.44811,Cluster-48508.52530
infected-Sp vs Control Sp	KEGG	ko04940	Type I diabetes mellitus	17|933	73|14712	1.56339e-05	0.000336129	17	Cluster-48508.57500,Cluster-48508.45560,Cluster-48508.45270,Cluster-48508.13081,Cluster-48508.65019,Cluster-48508.56527,Cluster-48508.58238,Cluster-48508.57974,Cluster-48508.48854,Cluster-48508.62846,Cluster-48508.69794,Cluster-48508.27858,Cluster-48508.81453,Cluster-48508.61248,Cluster-48508.60705,Cluster-48508.52488,Cluster-48508.50650	2	Cluster-48508.81453,Cluster-48508.50650	15	Cluster-48508.57500,Cluster-48508.45560,Cluster-48508.45270,Cluster-48508.13081,Cluster-48508.65019,Cluster-48508.56527,Cluster-48508.58238,Cluster-48508.57974,Cluster-48508.48854,Cluster-48508.62846,Cluster-48508.69794,Cluster-48508.27858,Cluster-48508.61248,Cluster-48508.60705,Cluster-48508.52488
infected-Sp vs Control Sp	KEGG	ko04933	AGE-RAGE signaling pathway in diabetic complications	33|933	224|14712	1.84351e-05	0.000355425	33	Cluster-48508.65404,Cluster-48508.50386,Cluster-48508.66547,Cluster-48508.54395,Cluster-48508.61289,Cluster-48508.35500,Cluster-48508.54799,Cluster-48508.20470,Cluster-48508.67169,Cluster-48508.56931,Cluster-48508.47912,Cluster-48508.53767,Cluster-48508.54426,Cluster-48508.57114,Cluster-48508.63803,Cluster-48508.63633,Cluster-48508.60174,Cluster-48508.44292,Cluster-48508.62539,Cluster-48508.56308…	20	Cluster-48508.50386,Cluster-48508.54395,Cluster-48508.54799,Cluster-48508.20470,Cluster-48508.47912,Cluster-48508.53767,Cluster-48508.57114,Cluster-48508.63803,Cluster-48508.60174,Cluster-48508.62539,Cluster-48508.56308,Cluster-48508.81453,Cluster-48508.56312,Cluster-48508.43586,Cluster-48508.60834,Cluster-48508.48657,Cluster-48508.49436,Cluster-48508.48495,Cluster-48508.39699,Cluster-48508.30414	13	Cluster-48508.65404,Cluster-48508.66547,Cluster-48508.61289,Cluster-48508.35500,Cluster-48508.67169,Cluster-48508.56931,Cluster-48508.54426,Cluster-48508.63633,Cluster-48508.44292,Cluster-48508.63738,Cluster-48508.66740,Cluster-48508.50265,Cluster-48508.27858
infected-Sp vs Control Sp	KEGG	ko04510	Focal adhesion	55|933	468|14712	1.85978e-05	0.000355425	55	Cluster-48508.46473,Cluster-48508.67169,Cluster-48508.58954,Cluster-48508.55423,Cluster-48508.66547,Cluster-48508.76237,Cluster-48508.67106,Cluster-48508.61289,Cluster-48508.57451,Cluster-48508.54799,Cluster-48508.60843,Cluster-48508.65892,Cluster-48508.41572,Cluster-48508.59875,Cluster-48508.47912,Cluster-48508.50152,Cluster-48508.61008,Cluster-48508.64361,Cluster-48508.23529,Cluster-48508.44901…	34	Cluster-48508.46473,Cluster-48508.58954,Cluster-48508.55423,Cluster-48508.76237,Cluster-48508.57451,Cluster-48508.54799,Cluster-48508.60843,Cluster-48508.41572,Cluster-48508.59875,Cluster-48508.47912,Cluster-48508.61008,Cluster-48508.64361,Cluster-48508.23529,Cluster-48508.30414,Cluster-48508.47784,Cluster-48508.65875,Cluster-48508.59089,Cluster-48508.54903,Cluster-48508.39699,Cluster-48508.22455…	21	Cluster-48508.67169,Cluster-48508.66547,Cluster-48508.67106,Cluster-48508.61289,Cluster-48508.65892,Cluster-48508.50152,Cluster-48508.44901,Cluster-48508.63633,Cluster-48508.44292,Cluster-48508.29726,Cluster-48508.63738,Cluster-48508.37249,Cluster-48508.54426,Cluster-48508.58914,Cluster-48508.76106,Cluster-48508.68434,Cluster-48508.54595,Cluster-48508.52530,Cluster-48508.56931,Cluster-48508.44529…
infected-Sp vs Control Sp	KEGG	ko05224	Breast cancer	37|933	268|14712	2.13813e-05	0.000387114	37	Cluster-48508.28409,Cluster-48508.40273,Cluster-48508.76237,Cluster-48508.46785,Cluster-48508.40522,Cluster-48508.52530,Cluster-48508.47861,Cluster-48508.47912,Cluster-48508.53970,Cluster-48508.37224,Cluster-48508.25207,Cluster-48508.52380,Cluster-48508.56640,Cluster-48508.72693,Cluster-48508.65875,Cluster-48508.58736,Cluster-48508.59089,Cluster-48508.57471,Cluster-48508.43936,Cluster-48508.46156…	28	Cluster-48508.40273,Cluster-48508.76237,Cluster-48508.40522,Cluster-48508.47861,Cluster-48508.47912,Cluster-48508.25207,Cluster-48508.52380,Cluster-48508.56640,Cluster-48508.72693,Cluster-48508.65875,Cluster-48508.58736,Cluster-48508.59089,Cluster-48508.57471,Cluster-48508.43936,Cluster-48508.46156,Cluster-48508.47294,Cluster-48508.52971,Cluster-48508.41572,Cluster-48508.51893,Cluster-48508.60834…	9	Cluster-48508.28409,Cluster-48508.46785,Cluster-48508.52530,Cluster-48508.53970,Cluster-48508.37224,Cluster-48508.54116,Cluster-48508.53883,Cluster-48508.78187,Cluster-48508.60041
infected-Sp vs Control Sp	KEGG	ko04390	Hippo signaling pathway	41|933	316|14712	2.9022e-05	0.000499179	41	Cluster-48508.28409,Cluster-48508.74269,Cluster-48508.52158,Cluster-48508.40273,Cluster-48508.78187,Cluster-48508.56640,Cluster-48508.45276,Cluster-48508.47602,Cluster-48508.76709,Cluster-48508.46785,Cluster-48508.54659,Cluster-48508.65404,Cluster-48508.53970,Cluster-48508.37224,Cluster-48508.25207,Cluster-48508.47143,Cluster-48508.59387,Cluster-48508.52380,Cluster-48508.58137,Cluster-48508.73160…	30	Cluster-48508.74269,Cluster-48508.52158,Cluster-48508.40273,Cluster-48508.56640,Cluster-48508.45276,Cluster-48508.47602,Cluster-48508.54659,Cluster-48508.25207,Cluster-48508.47143,Cluster-48508.59387,Cluster-48508.52380,Cluster-48508.58137,Cluster-48508.72693,Cluster-48508.47471,Cluster-48508.49404,Cluster-48508.71157,Cluster-48508.52232,Cluster-48508.45687,Cluster-48508.42517,Cluster-48508.51893…	11	Cluster-48508.28409,Cluster-48508.78187,Cluster-48508.76709,Cluster-48508.46785,Cluster-48508.65404,Cluster-48508.53970,Cluster-48508.37224,Cluster-48508.73160,Cluster-48508.66740,Cluster-48508.53883,Cluster-48508.62016
infected-Sp vs Control Sp	KEGG	ko04010	MAPK signaling pathway	66|933	612|14712	3.40623e-05	0.000554352	66	Cluster-48508.46473,Cluster-48508.67169,Cluster-48508.53970,Cluster-48508.66547,Cluster-48508.49987,Cluster-48508.47861,Cluster-48508.63818,Cluster-48508.52530,Cluster-48508.54799,Cluster-48508.60798,Cluster-48508.60843,Cluster-48508.60041,Cluster-48508.54511,Cluster-48508.59876,Cluster-48508.59875,Cluster-48508.47912,Cluster-48508.50143,Cluster-48508.27366,Cluster-48508.61008,Cluster-48508.54426…	41	Cluster-48508.46473,Cluster-48508.47861,Cluster-48508.54799,Cluster-48508.60798,Cluster-48508.60843,Cluster-48508.59876,Cluster-48508.59875,Cluster-48508.47912,Cluster-48508.50143,Cluster-48508.61008,Cluster-48508.23615,Cluster-48508.30414,Cluster-48508.56640,Cluster-48508.59089,Cluster-48508.65875,Cluster-48508.76237,Cluster-48508.46621,Cluster-48508.65737,Cluster-48508.43936,Cluster-48508.60554…	25	Cluster-48508.67169,Cluster-48508.53970,Cluster-48508.66547,Cluster-48508.49987,Cluster-48508.63818,Cluster-48508.52530,Cluster-48508.60041,Cluster-48508.54511,Cluster-48508.27366,Cluster-48508.54426,Cluster-48508.27577,Cluster-48508.48925,Cluster-48508.18273,Cluster-48508.63633,Cluster-48508.44292,Cluster-48508.49876,Cluster-48508.81635,Cluster-48508.56591,Cluster-48508.56594,Cluster-48508.53883…
infected-Sp vs Control Sp	KEGG	ko04064	NF-kappa B signaling pathway	26|933	161|14712	3.54527e-05	0.000554352	26	Cluster-48508.67169,Cluster-48508.61289,Cluster-48508.52151,Cluster-48508.35500,Cluster-48508.53207,Cluster-48508.54426,Cluster-48508.48107,Cluster-48508.51201,Cluster-48508.63803,Cluster-48508.44292,Cluster-48508.57730,Cluster-48508.62539,Cluster-48508.59758,Cluster-48508.81453,Cluster-48508.51890,Cluster-48508.44090,Cluster-48508.49485,Cluster-48508.50265,Cluster-48508.59499,Cluster-48508.57609…	14	Cluster-48508.52151,Cluster-48508.53207,Cluster-48508.48107,Cluster-48508.51201,Cluster-48508.63803,Cluster-48508.57730,Cluster-48508.62539,Cluster-48508.59758,Cluster-48508.81453,Cluster-48508.49485,Cluster-48508.59499,Cluster-48508.49975,Cluster-48508.61445,Cluster-48508.51832	12	Cluster-48508.67169,Cluster-48508.61289,Cluster-48508.35500,Cluster-48508.54426,Cluster-48508.44292,Cluster-48508.51890,Cluster-48508.44090,Cluster-48508.50265,Cluster-48508.57609,Cluster-48508.27858,Cluster-48508.56623,Cluster-48508.50948
infected-Sp vs Control Sp	KEGG	ko05143	African trypanosomiasis	18|933	88|14712	4.00429e-05	0.000574074	18	Cluster-48508.20470,Cluster-48508.27858,Cluster-48508.54426,Cluster-48508.50386,Cluster-48508.55512,Cluster-48508.13081,Cluster-48508.63803,Cluster-48508.43561,Cluster-48508.48107,Cluster-48508.44292,Cluster-48508.51201,Cluster-48508.54799,Cluster-48508.52674,Cluster-48508.51832,Cluster-48508.67169,Cluster-48508.49975,Cluster-48508.81453,Cluster-48508.49485	13	Cluster-48508.20470,Cluster-48508.50386,Cluster-48508.55512,Cluster-48508.63803,Cluster-48508.43561,Cluster-48508.48107,Cluster-48508.51201,Cluster-48508.54799,Cluster-48508.52674,Cluster-48508.51832,Cluster-48508.49975,Cluster-48508.81453,Cluster-48508.49485	5	Cluster-48508.27858,Cluster-48508.54426,Cluster-48508.13081,Cluster-48508.44292,Cluster-48508.67169
infected-Sp vs Control Sp	KEGG	ko05146	Amoebiasis	31|933	213|14712	4.00517e-05	0.000574074	31	Cluster-48508.67169,Cluster-48508.50386,Cluster-48508.35500,Cluster-48508.54799,Cluster-48508.65892,Cluster-48508.20470,Cluster-48508.51201,Cluster-48508.54426,Cluster-48508.48107,Cluster-48508.13081,Cluster-48508.44292,Cluster-48508.56308,Cluster-48508.81453,Cluster-48508.48843,Cluster-48508.55512,Cluster-48508.43561,Cluster-48508.44529,Cluster-48508.63738,Cluster-48508.52674,Cluster-48508.37249…	19	Cluster-48508.50386,Cluster-48508.54799,Cluster-48508.20470,Cluster-48508.51201,Cluster-48508.48107,Cluster-48508.56308,Cluster-48508.81453,Cluster-48508.48843,Cluster-48508.55512,Cluster-48508.43561,Cluster-48508.52674,Cluster-48508.60834,Cluster-48508.26547,Cluster-48508.49485,Cluster-48508.58954,Cluster-48508.49975,Cluster-48508.51832,Cluster-48508.51709,Cluster-48508.46614	12	Cluster-48508.67169,Cluster-48508.35500,Cluster-48508.65892,Cluster-48508.54426,Cluster-48508.13081,Cluster-48508.44292,Cluster-48508.44529,Cluster-48508.63738,Cluster-48508.37249,Cluster-48508.50265,Cluster-48508.56931,Cluster-48508.27858
infected-Sp vs Control Sp	KEGG	ko04310	Wnt signaling pathway	41|933	330|14712	6.97203e-05	0.000959351	41	Cluster-48508.28409,Cluster-48508.65404,Cluster-48508.40273,Cluster-48508.64761,Cluster-48508.54799,Cluster-48508.67169,Cluster-48508.58903,Cluster-48508.47912,Cluster-48508.50386,Cluster-48508.37224,Cluster-48508.54426,Cluster-48508.25207,Cluster-48508.52380,Cluster-48508.44292,Cluster-48508.72693,Cluster-48508.45090,Cluster-48508.62254,Cluster-48508.52971,Cluster-48508.51893,Cluster-48508.58843…	22	Cluster-48508.40273,Cluster-48508.54799,Cluster-48508.58903,Cluster-48508.47912,Cluster-48508.50386,Cluster-48508.25207,Cluster-48508.52380,Cluster-48508.72693,Cluster-48508.45090,Cluster-48508.62254,Cluster-48508.52971,Cluster-48508.51893,Cluster-48508.58843,Cluster-48508.45168,Cluster-48508.64361,Cluster-48508.54038,Cluster-48508.50762,Cluster-48508.27882,Cluster-48508.56057,Cluster-48508.57620…	19	Cluster-48508.28409,Cluster-48508.65404,Cluster-48508.64761,Cluster-48508.67169,Cluster-48508.37224,Cluster-48508.54426,Cluster-48508.44292,Cluster-48508.53970,Cluster-48508.66740,Cluster-48508.58883,Cluster-48508.78187,Cluster-48508.53883,Cluster-48508.26038,Cluster-48508.49903,Cluster-48508.46785,Cluster-48508.46389,Cluster-48508.24518,Cluster-48508.62242,Cluster-48508.47017
infected-Sp vs Control Sp	KEGG	ko05202	Transcriptional misregulation in cancer	41|933	333|14712	8.34035e-05	0.00110349	41	Cluster-48508.72357,Cluster-48508.53970,Cluster-48508.56268,Cluster-48508.48854,Cluster-48508.35500,Cluster-48508.20470,Cluster-48508.52236,Cluster-48508.53202,Cluster-48508.59875,Cluster-48508.55075,Cluster-48508.51201,Cluster-48508.60174,Cluster-48508.70623,Cluster-48508.65019,Cluster-48508.48701,Cluster-48508.61109,Cluster-48508.49485,Cluster-48508.48843,Cluster-48508.37994,Cluster-48508.49975…	25	Cluster-48508.72357,Cluster-48508.56268,Cluster-48508.20470,Cluster-48508.59875,Cluster-48508.55075,Cluster-48508.51201,Cluster-48508.60174,Cluster-48508.70623,Cluster-48508.48701,Cluster-48508.49485,Cluster-48508.48843,Cluster-48508.37994,Cluster-48508.49975,Cluster-48508.52733,Cluster-48508.53722,Cluster-48508.26547,Cluster-48508.67382,Cluster-48508.32599,Cluster-48508.54896,Cluster-48508.48107…	16	Cluster-48508.53970,Cluster-48508.48854,Cluster-48508.35500,Cluster-48508.52236,Cluster-48508.53202,Cluster-48508.65019,Cluster-48508.61109,Cluster-48508.67118,Cluster-48508.53883,Cluster-48508.50265,Cluster-48508.53456,Cluster-48508.57609,Cluster-48508.52530,Cluster-48508.56547,Cluster-48508.37817,Cluster-48508.71376
infected-Sp vs Control Sp	KEGG	ko01521	EGFR tyrosine kinase inhibitor resistance	27|933	188|14712	0.000148788	0.00189567	27	Cluster-48508.46473,Cluster-48508.67169,Cluster-48508.20470,Cluster-48508.66547,Cluster-48508.76237,Cluster-48508.61289,Cluster-48508.55505,Cluster-48508.54799,Cluster-48508.60843,Cluster-48508.12255,Cluster-48508.61008,Cluster-48508.54426,Cluster-48508.23615,Cluster-48508.63633,Cluster-48508.44292,Cluster-48508.65875,Cluster-48508.62539,Cluster-48508.61445,Cluster-48508.41572,Cluster-48508.60834…	19	Cluster-48508.46473,Cluster-48508.20470,Cluster-48508.76237,Cluster-48508.55505,Cluster-48508.54799,Cluster-48508.60843,Cluster-48508.61008,Cluster-48508.23615,Cluster-48508.65875,Cluster-48508.62539,Cluster-48508.61445,Cluster-48508.41572,Cluster-48508.60834,Cluster-48508.45959,Cluster-48508.48657,Cluster-48508.45954,Cluster-48508.73626,Cluster-48508.62666,Cluster-48508.58515	8	Cluster-48508.67169,Cluster-48508.66547,Cluster-48508.61289,Cluster-48508.12255,Cluster-48508.54426,Cluster-48508.63633,Cluster-48508.44292,Cluster-48508.52530
infected-Sp vs Control Sp	KEGG	ko05140	Leishmaniasis	24|933	163|14712	0.000243671	0.00299367	24	Cluster-48508.67169,Cluster-48508.45560,Cluster-48508.56268,Cluster-48508.52151,Cluster-48508.57451,Cluster-48508.47912,Cluster-48508.54426,Cluster-48508.48107,Cluster-48508.51201,Cluster-48508.57616,Cluster-48508.44292,Cluster-48508.60705,Cluster-48508.81453,Cluster-48508.66344,Cluster-48508.57500,Cluster-48508.45270,Cluster-48508.52488,Cluster-48508.49485,Cluster-48508.27858,Cluster-48508.49975…	12	Cluster-48508.56268,Cluster-48508.52151,Cluster-48508.57451,Cluster-48508.47912,Cluster-48508.48107,Cluster-48508.51201,Cluster-48508.57616,Cluster-48508.81453,Cluster-48508.66344,Cluster-48508.49485,Cluster-48508.49975,Cluster-48508.51832	12	Cluster-48508.67169,Cluster-48508.45560,Cluster-48508.54426,Cluster-48508.44292,Cluster-48508.60705,Cluster-48508.57500,Cluster-48508.45270,Cluster-48508.52488,Cluster-48508.27858,Cluster-48508.60041,Cluster-48508.13081,Cluster-48508.61248
infected-Sp vs Control Sp	KEGG	ko04020	Calcium signaling pathway	51|933	476|14712	0.00029337	0.00347998	51	Cluster-48508.67169,Cluster-48508.50386,Cluster-48508.27675,Cluster-48508.54799,Cluster-48508.60843,Cluster-48508.60186,Cluster-48508.42232,Cluster-48508.56142,Cluster-48508.59126,Cluster-48508.54426,Cluster-48508.23615,Cluster-48508.48107,Cluster-48508.51201,Cluster-48508.60237,Cluster-48508.60036,Cluster-48508.44292,Cluster-48508.31222,Cluster-48508.65875,Cluster-48508.50786,Cluster-48508.62539…	37	Cluster-48508.50386,Cluster-48508.54799,Cluster-48508.60843,Cluster-48508.60186,Cluster-48508.42232,Cluster-48508.56142,Cluster-48508.59126,Cluster-48508.23615,Cluster-48508.48107,Cluster-48508.51201,Cluster-48508.65875,Cluster-48508.50786,Cluster-48508.62539,Cluster-48508.56604,Cluster-48508.54903,Cluster-48508.56312,Cluster-48508.58435,Cluster-48508.67303,Cluster-48508.43561,Cluster-48508.59374…	14	Cluster-48508.67169,Cluster-48508.27675,Cluster-48508.54426,Cluster-48508.60237,Cluster-48508.60036,Cluster-48508.44292,Cluster-48508.31222,Cluster-48508.59778,Cluster-48508.44487,Cluster-48508.68465,Cluster-48508.58883,Cluster-48508.52747,Cluster-48508.62242,Cluster-48508.44114
infected-Sp vs Control Sp	KEGG	ko04392	Hippo signaling pathway - multiple species	13|933	64|14712	0.000483459	0.00554366	13	Cluster-48508.74269,Cluster-48508.47775,Cluster-48508.42517,Cluster-48508.45687,Cluster-48508.47602,Cluster-48508.42827,Cluster-48508.75727,Cluster-48508.47471,Cluster-48508.60851,Cluster-48508.57900,Cluster-48508.71157,Cluster-48508.46872,Cluster-48508.52232	11	Cluster-48508.74269,Cluster-48508.42517,Cluster-48508.45687,Cluster-48508.47602,Cluster-48508.42827,Cluster-48508.47471,Cluster-48508.60851,Cluster-48508.57900,Cluster-48508.71157,Cluster-48508.46872,Cluster-48508.52232	2	Cluster-48508.47775,Cluster-48508.75727
infected-Sp vs Control Sp	KEGG	ko04014	Ras signaling pathway	48|933	452|14712	0.000520379	0.00560104	48	Cluster-48508.46473,Cluster-48508.67169,Cluster-48508.66547,Cluster-48508.76237,Cluster-48508.27675,Cluster-48508.54799,Cluster-48508.60843,Cluster-48508.65737,Cluster-48508.47861,Cluster-48508.59875,Cluster-48508.54426,Cluster-48508.30414,Cluster-48508.63633,Cluster-48508.56640,Cluster-48508.59089,Cluster-48508.44292,Cluster-48508.61008,Cluster-48508.42014,Cluster-48508.46621,Cluster-48508.62539…	34	Cluster-48508.46473,Cluster-48508.76237,Cluster-48508.54799,Cluster-48508.60843,Cluster-48508.65737,Cluster-48508.47861,Cluster-48508.59875,Cluster-48508.30414,Cluster-48508.56640,Cluster-48508.59089,Cluster-48508.61008,Cluster-48508.42014,Cluster-48508.46621,Cluster-48508.62539,Cluster-48508.43936,Cluster-48508.48183,Cluster-48508.39699,Cluster-48508.56312,Cluster-48508.66262,Cluster-48508.41572…	14	Cluster-48508.67169,Cluster-48508.66547,Cluster-48508.27675,Cluster-48508.54426,Cluster-48508.63633,Cluster-48508.44292,Cluster-48508.58562,Cluster-48508.76106,Cluster-48508.49876,Cluster-48508.26984,Cluster-48508.76154,Cluster-48508.52530,Cluster-48508.56547,Cluster-48508.71376
infected-Sp vs Control Sp	KEGG	ko05340	Primary immunodeficiency	12|933	56|14712	0.000521027	0.00560104	12	Cluster-48508.49975,Cluster-48508.30316,Cluster-48508.57609,Cluster-48508.48107,Cluster-48508.61963,Cluster-48508.57073,Cluster-48508.50255,Cluster-48508.51201,Cluster-48508.46879,Cluster-48508.51832,Cluster-48508.57196,Cluster-48508.49485	6	Cluster-48508.49975,Cluster-48508.48107,Cluster-48508.50255,Cluster-48508.51201,Cluster-48508.51832,Cluster-48508.49485	6	Cluster-48508.30316,Cluster-48508.57609,Cluster-48508.61963,Cluster-48508.57073,Cluster-48508.46879,Cluster-48508.57196
infected-Sp vs Control Sp	KEGG	ko04659	Th17 cell differentiation	25|933	188|14712	0.00071286	0.00743102	25	Cluster-48508.65404,Cluster-48508.45560,Cluster-48508.46879,Cluster-48508.52151,Cluster-48508.52609,Cluster-48508.20470,Cluster-48508.59876,Cluster-48508.47912,Cluster-48508.46789,Cluster-48508.62539,Cluster-48508.52488,Cluster-48508.61109,Cluster-48508.60705,Cluster-48508.61248,Cluster-48508.57500,Cluster-48508.54748,Cluster-48508.66477,Cluster-48508.45270,Cluster-48508.66740,Cluster-48508.64761…	11	Cluster-48508.52151,Cluster-48508.52609,Cluster-48508.20470,Cluster-48508.59876,Cluster-48508.47912,Cluster-48508.46789,Cluster-48508.62539,Cluster-48508.54748,Cluster-48508.66477,Cluster-48508.54899,Cluster-48508.81453	14	Cluster-48508.65404,Cluster-48508.45560,Cluster-48508.46879,Cluster-48508.52488,Cluster-48508.61109,Cluster-48508.60705,Cluster-48508.61248,Cluster-48508.57500,Cluster-48508.45270,Cluster-48508.66740,Cluster-48508.64761,Cluster-48508.67118,Cluster-48508.54266,Cluster-48508.60041
infected-Sp vs Control Sp	KEGG	ko04666	Fc gamma R-mediated phagocytosis	31|933	258|14712	0.000834442	0.0083739	31	Cluster-48508.44122,Cluster-48508.76237,Cluster-48508.56268,Cluster-48508.54799,Cluster-48508.67169,Cluster-48508.51273,Cluster-48508.54162,Cluster-48508.54426,Cluster-48508.76003,Cluster-48508.51201,Cluster-48508.57616,Cluster-48508.64244,Cluster-48508.44292,Cluster-48508.54326,Cluster-48508.35074,Cluster-48508.48107,Cluster-48508.62539,Cluster-48508.57176,Cluster-48508.66344,Cluster-48508.68465…	23	Cluster-48508.44122,Cluster-48508.76237,Cluster-48508.56268,Cluster-48508.54799,Cluster-48508.51273,Cluster-48508.54162,Cluster-48508.76003,Cluster-48508.51201,Cluster-48508.57616,Cluster-48508.54326,Cluster-48508.35074,Cluster-48508.48107,Cluster-48508.62539,Cluster-48508.57176,Cluster-48508.66344,Cluster-48508.49975,Cluster-48508.55475,Cluster-48508.60834,Cluster-48508.45302,Cluster-48508.49485…	8	Cluster-48508.67169,Cluster-48508.54426,Cluster-48508.64244,Cluster-48508.44292,Cluster-48508.68465,Cluster-48508.56155,Cluster-48508.56760,Cluster-48508.50948
infected-Sp vs Control Sp	KEGG	ko05205	Proteoglycans in cancer	49|933	476|14712	0.000851996	0.0083739	49	Cluster-48508.52363,Cluster-48508.28409,Cluster-48508.67169,Cluster-48508.53970,Cluster-48508.66547,Cluster-48508.76237,Cluster-48508.70346,Cluster-48508.57451,Cluster-48508.54799,Cluster-48508.53739,Cluster-48508.47861,Cluster-48508.52216,Cluster-48508.37224,Cluster-48508.54426,Cluster-48508.25207,Cluster-48508.23615,Cluster-48508.27858,Cluster-48508.13081,Cluster-48508.63633,Cluster-48508.44292…	32	Cluster-48508.76237,Cluster-48508.57451,Cluster-48508.54799,Cluster-48508.53739,Cluster-48508.47861,Cluster-48508.52216,Cluster-48508.25207,Cluster-48508.23615,Cluster-48508.65875,Cluster-48508.58736,Cluster-48508.72693,Cluster-48508.54811,Cluster-48508.43936,Cluster-48508.62539,Cluster-48508.60192,Cluster-48508.56312,Cluster-48508.48843,Cluster-48508.51893,Cluster-48508.38213,Cluster-48508.64361…	17	Cluster-48508.52363,Cluster-48508.28409,Cluster-48508.67169,Cluster-48508.53970,Cluster-48508.66547,Cluster-48508.70346,Cluster-48508.37224,Cluster-48508.54426,Cluster-48508.27858,Cluster-48508.13081,Cluster-48508.63633,Cluster-48508.44292,Cluster-48508.44487,Cluster-48508.58883,Cluster-48508.53883,Cluster-48508.52530,Cluster-48508.62242
infected-Sp vs Control Sp	KEGG	ko05163	Human cytomegalovirus infection	48|933	467|14712	0.000985207	0.0094142	48	Cluster-48508.63448,Cluster-48508.67169,Cluster-48508.50386,Cluster-48508.66547,Cluster-48508.76237,Cluster-48508.64761,Cluster-48508.52151,Cluster-48508.35500,Cluster-48508.54799,Cluster-48508.53739,Cluster-48508.50017,Cluster-48508.20470,Cluster-48508.70531,Cluster-48508.42351,Cluster-48508.53970,Cluster-48508.64361,Cluster-48508.54426,Cluster-48508.63633,Cluster-48508.58238,Cluster-48508.57974…	26	Cluster-48508.63448,Cluster-48508.50386,Cluster-48508.76237,Cluster-48508.52151,Cluster-48508.54799,Cluster-48508.53739,Cluster-48508.20470,Cluster-48508.42351,Cluster-48508.64361,Cluster-48508.57730,Cluster-48508.81453,Cluster-48508.39793,Cluster-48508.57839,Cluster-48508.48843,Cluster-48508.43561,Cluster-48508.52674,Cluster-48508.60834,Cluster-48508.54018,Cluster-48508.53193,Cluster-48508.39593…	22	Cluster-48508.67169,Cluster-48508.66547,Cluster-48508.64761,Cluster-48508.35500,Cluster-48508.50017,Cluster-48508.70531,Cluster-48508.53970,Cluster-48508.54426,Cluster-48508.63633,Cluster-48508.58238,Cluster-48508.57974,Cluster-48508.44292,Cluster-48508.52363,Cluster-48508.51890,Cluster-48508.44487,Cluster-48508.44090,Cluster-48508.53883,Cluster-48508.50265,Cluster-48508.56527,Cluster-48508.57073…
infected-Sp vs Control Sp	KEGG	ko05217	Basal cell carcinoma	16|933	99|14712	0.00105882	0.00984416	16	Cluster-48508.28409,Cluster-48508.37224,Cluster-48508.40273,Cluster-48508.62928,Cluster-48508.46785,Cluster-48508.52380,Cluster-48508.51893,Cluster-48508.56057,Cluster-48508.62120,Cluster-48508.72008,Cluster-48508.57620,Cluster-48508.72693,Cluster-48508.21908,Cluster-48508.53722,Cluster-48508.78187,Cluster-48508.25207	12	Cluster-48508.40273,Cluster-48508.62928,Cluster-48508.52380,Cluster-48508.51893,Cluster-48508.56057,Cluster-48508.62120,Cluster-48508.72008,Cluster-48508.57620,Cluster-48508.72693,Cluster-48508.21908,Cluster-48508.53722,Cluster-48508.25207	4	Cluster-48508.28409,Cluster-48508.37224,Cluster-48508.46785,Cluster-48508.78187
infected-Sp vs Control Sp	KEGG	ko05321	Inflammatory bowel disease (IBD)	14|933	81|14712	0.00121046	0.0107292	14	Cluster-48508.57500,Cluster-48508.45560,Cluster-48508.45270,Cluster-48508.13081,Cluster-48508.70623,Cluster-48508.61248,Cluster-48508.27858,Cluster-48508.48231,Cluster-48508.52609,Cluster-48508.20470,Cluster-48508.60705,Cluster-48508.47912,Cluster-48508.81453,Cluster-48508.52488	5	Cluster-48508.70623,Cluster-48508.52609,Cluster-48508.20470,Cluster-48508.47912,Cluster-48508.81453	9	Cluster-48508.57500,Cluster-48508.45560,Cluster-48508.45270,Cluster-48508.13081,Cluster-48508.61248,Cluster-48508.27858,Cluster-48508.48231,Cluster-48508.60705,Cluster-48508.52488
infected-Sp vs Control Sp	KEGG	ko04512	ECM-receptor interaction	22|933	163|14712	0.0012164	0.0107292	22	Cluster-48508.70346,Cluster-48508.57451,Cluster-48508.67106,Cluster-48508.44901,Cluster-48508.47784,Cluster-48508.59087,Cluster-48508.29726,Cluster-48508.55512,Cluster-48508.56985,Cluster-48508.44529,Cluster-48508.38213,Cluster-48508.42288,Cluster-48508.63738,Cluster-48508.37249,Cluster-48508.51284,Cluster-48508.58954,Cluster-48508.58914,Cluster-48508.68434,Cluster-48508.54595,Cluster-48508.56931…	10	Cluster-48508.57451,Cluster-48508.47784,Cluster-48508.59087,Cluster-48508.55512,Cluster-48508.56985,Cluster-48508.38213,Cluster-48508.42288,Cluster-48508.51284,Cluster-48508.58954,Cluster-48508.51709	12	Cluster-48508.70346,Cluster-48508.67106,Cluster-48508.44901,Cluster-48508.29726,Cluster-48508.44529,Cluster-48508.63738,Cluster-48508.37249,Cluster-48508.58914,Cluster-48508.68434,Cluster-48508.54595,Cluster-48508.56931,Cluster-48508.61696
infected-Sp vs Control Sp	KEGG	ko05144	Malaria	12|933	63|14712	0.00128346	0.0108571	12	Cluster-48508.50265,Cluster-48508.52945,Cluster-48508.57609,Cluster-48508.63803,Cluster-48508.54653,Cluster-48508.35500,Cluster-48508.27858,Cluster-48508.46449,Cluster-48508.20470,Cluster-48508.59897,Cluster-48508.58914,Cluster-48508.81453	7	Cluster-48508.52945,Cluster-48508.63803,Cluster-48508.54653,Cluster-48508.46449,Cluster-48508.20470,Cluster-48508.59897,Cluster-48508.81453	5	Cluster-48508.50265,Cluster-48508.57609,Cluster-48508.35500,Cluster-48508.27858,Cluster-48508.58914
infected-Sp vs Control Sp	KEGG	ko04662	B cell receptor signaling pathway	24|933	186|14712	0.00130584	0.0108571	24	Cluster-48508.64815,Cluster-48508.67169,Cluster-48508.76237,Cluster-48508.52151,Cluster-48508.53207,Cluster-48508.47912,Cluster-48508.54426,Cluster-48508.48107,Cluster-48508.51201,Cluster-48508.65290,Cluster-48508.64244,Cluster-48508.44292,Cluster-48508.46621,Cluster-48508.57196,Cluster-48508.60834,Cluster-48508.64761,Cluster-48508.49485,Cluster-48508.55336,Cluster-48508.49975,Cluster-48508.60041…	12	Cluster-48508.76237,Cluster-48508.52151,Cluster-48508.53207,Cluster-48508.47912,Cluster-48508.48107,Cluster-48508.51201,Cluster-48508.46621,Cluster-48508.60834,Cluster-48508.49485,Cluster-48508.49975,Cluster-48508.46449,Cluster-48508.51832	12	Cluster-48508.64815,Cluster-48508.67169,Cluster-48508.54426,Cluster-48508.65290,Cluster-48508.64244,Cluster-48508.44292,Cluster-48508.57196,Cluster-48508.64761,Cluster-48508.55336,Cluster-48508.60041,Cluster-48508.50948,Cluster-48508.44014
infected-Sp vs Control Sp	KEGG	ko04810	Regulation of actin cytoskeleton	47|933	462|14712	0.00133986	0.0108571	47	Cluster-48508.46473,Cluster-48508.42876,Cluster-48508.76237,Cluster-48508.57451,Cluster-48508.67106,Cluster-48508.53739,Cluster-48508.60843,Cluster-48508.65892,Cluster-48508.41044,Cluster-48508.47861,Cluster-48508.58435,Cluster-48508.65043,Cluster-48508.64361,Cluster-48508.23529,Cluster-48508.44901,Cluster-48508.60186,Cluster-48508.47784,Cluster-48508.56640,Cluster-48508.57730,Cluster-48508.61008…	34	Cluster-48508.46473,Cluster-48508.76237,Cluster-48508.57451,Cluster-48508.53739,Cluster-48508.60843,Cluster-48508.47861,Cluster-48508.58435,Cluster-48508.65043,Cluster-48508.64361,Cluster-48508.23529,Cluster-48508.60186,Cluster-48508.47784,Cluster-48508.56640,Cluster-48508.57730,Cluster-48508.61008,Cluster-48508.43936,Cluster-48508.41591,Cluster-48508.54903,Cluster-48508.46079,Cluster-48508.48843…	13	Cluster-48508.42876,Cluster-48508.67106,Cluster-48508.65892,Cluster-48508.41044,Cluster-48508.44901,Cluster-48508.52363,Cluster-48508.57442,Cluster-48508.43417,Cluster-48508.29726,Cluster-48508.76106,Cluster-48508.68434,Cluster-48508.56155,Cluster-48508.54595
infected-Sp vs Control Sp	KEGG	ko04550	Signaling pathways regulating pluripotency of stem cells	32|933	279|14712	0.0013887	0.0108571	32	Cluster-48508.28409,Cluster-48508.65404,Cluster-48508.53970,Cluster-48508.52378,Cluster-48508.46785,Cluster-48508.47861,Cluster-48508.58423,Cluster-48508.37224,Cluster-48508.25207,Cluster-48508.59387,Cluster-48508.50505,Cluster-48508.52380,Cluster-48508.76237,Cluster-48508.72693,Cluster-48508.23546,Cluster-48508.43936,Cluster-48508.58289,Cluster-48508.39402,Cluster-48508.51893,Cluster-48508.22678…	22	Cluster-48508.52378,Cluster-48508.47861,Cluster-48508.25207,Cluster-48508.59387,Cluster-48508.50505,Cluster-48508.52380,Cluster-48508.76237,Cluster-48508.72693,Cluster-48508.23546,Cluster-48508.43936,Cluster-48508.58289,Cluster-48508.39402,Cluster-48508.51893,Cluster-48508.65745,Cluster-48508.51435,Cluster-48508.60834,Cluster-48508.60798,Cluster-48508.56057,Cluster-48508.54899,Cluster-48508.45954…	10	Cluster-48508.28409,Cluster-48508.65404,Cluster-48508.53970,Cluster-48508.46785,Cluster-48508.58423,Cluster-48508.37224,Cluster-48508.22678,Cluster-48508.53883,Cluster-48508.66740,Cluster-48508.52530
infected-Sp vs Control Sp	KEGG	ko05418	Fluid shear stress and atherosclerosis	32|933	279|14712	0.0013887	0.0108571	32	Cluster-48508.46473,Cluster-48508.45277,Cluster-48508.66547,Cluster-48508.54395,Cluster-48508.61289,Cluster-48508.49436,Cluster-48508.53850,Cluster-48508.67045,Cluster-48508.53732,Cluster-48508.47912,Cluster-48508.52216,Cluster-48508.51435,Cluster-48508.54811,Cluster-48508.63803,Cluster-48508.63633,Cluster-48508.66311,Cluster-48508.59897,Cluster-48508.81453,Cluster-48508.48843,Cluster-48508.57680…	21	Cluster-48508.46473,Cluster-48508.54395,Cluster-48508.49436,Cluster-48508.53732,Cluster-48508.47912,Cluster-48508.52216,Cluster-48508.51435,Cluster-48508.54811,Cluster-48508.63803,Cluster-48508.59897,Cluster-48508.81453,Cluster-48508.48843,Cluster-48508.57680,Cluster-48508.51284,Cluster-48508.60834,Cluster-48508.26547,Cluster-48508.48657,Cluster-48508.52945,Cluster-48508.73626,Cluster-48508.46614…	11	Cluster-48508.45277,Cluster-48508.66547,Cluster-48508.61289,Cluster-48508.53850,Cluster-48508.67045,Cluster-48508.63633,Cluster-48508.66311,Cluster-48508.22678,Cluster-48508.63818,Cluster-48508.60041,Cluster-48508.27858
infected-Sp vs Control Sp	KEGG	ko04658	Th1 and Th2 cell differentiation	20|933	146|14712	0.00169373	0.0129476	20	Cluster-48508.57500,Cluster-48508.45560,Cluster-48508.64761,Cluster-48508.62539,Cluster-48508.13081,Cluster-48508.49609,Cluster-48508.45270,Cluster-48508.46156,Cluster-48508.52151,Cluster-48508.60041,Cluster-48508.70623,Cluster-48508.67118,Cluster-48508.58485,Cluster-48508.40522,Cluster-48508.61248,Cluster-48508.46879,Cluster-48508.61109,Cluster-48508.60705,Cluster-48508.47912,Cluster-48508.52488	8	Cluster-48508.62539,Cluster-48508.49609,Cluster-48508.46156,Cluster-48508.52151,Cluster-48508.70623,Cluster-48508.58485,Cluster-48508.40522,Cluster-48508.47912	12	Cluster-48508.57500,Cluster-48508.45560,Cluster-48508.64761,Cluster-48508.13081,Cluster-48508.45270,Cluster-48508.60041,Cluster-48508.67118,Cluster-48508.61248,Cluster-48508.46879,Cluster-48508.61109,Cluster-48508.60705,Cluster-48508.52488
infected-Sp vs Control Sp	KEGG	ko04975	Fat digestion and absorption	15|933	95|14712	0.00183518	0.013724	15	Cluster-48508.41813,Cluster-48508.53181,Cluster-48508.73327,Cluster-48508.35696,Cluster-48508.66429,Cluster-48508.66116,Cluster-48508.49777,Cluster-48508.54162,Cluster-48508.25698,Cluster-48508.69650,Cluster-48508.57176,Cluster-48508.54326,Cluster-48508.64615,Cluster-48508.58562,Cluster-48508.50551	14	Cluster-48508.41813,Cluster-48508.53181,Cluster-48508.73327,Cluster-48508.35696,Cluster-48508.66429,Cluster-48508.66116,Cluster-48508.49777,Cluster-48508.54162,Cluster-48508.25698,Cluster-48508.69650,Cluster-48508.57176,Cluster-48508.54326,Cluster-48508.64615,Cluster-48508.50551	1	Cluster-48508.58562
infected-Sp vs Control Sp	KEGG	ko04270	Vascular smooth muscle contraction	32|933	286|14712	0.00198539	0.0145314	32	Cluster-48508.21912,Cluster-48508.67169,Cluster-48508.50386,Cluster-48508.76237,Cluster-48508.45443,Cluster-48508.43574,Cluster-48508.54799,Cluster-48508.53739,Cluster-48508.53215,Cluster-48508.52660,Cluster-48508.26091,Cluster-48508.64361,Cluster-48508.23529,Cluster-48508.59126,Cluster-48508.44292,Cluster-48508.53309,Cluster-48508.58562,Cluster-48508.54903,Cluster-48508.52363,Cluster-48508.61771…	22	Cluster-48508.21912,Cluster-48508.50386,Cluster-48508.76237,Cluster-48508.45443,Cluster-48508.43574,Cluster-48508.54799,Cluster-48508.53739,Cluster-48508.53215,Cluster-48508.52660,Cluster-48508.64361,Cluster-48508.23529,Cluster-48508.59126,Cluster-48508.54903,Cluster-48508.61771,Cluster-48508.60186,Cluster-48508.43561,Cluster-48508.52674,Cluster-48508.53193,Cluster-48508.55335,Cluster-48508.22890…	10	Cluster-48508.67169,Cluster-48508.26091,Cluster-48508.44292,Cluster-48508.53309,Cluster-48508.58562,Cluster-48508.52363,Cluster-48508.44487,Cluster-48508.65565,Cluster-48508.54426,Cluster-48508.28302
infected-Sp vs Control Sp	KEGG	ko00600	Sphingolipid metabolism	16|933	108|14712	0.00235181	0.0167594	16	Cluster-48508.2828,Cluster-48508.71638,Cluster-48508.27355,Cluster-48508.74569,Cluster-48508.19628,Cluster-48508.65540,Cluster-48508.41596,Cluster-48508.49777,Cluster-48508.68465,Cluster-48508.57026,Cluster-48508.57176,Cluster-48508.58034,Cluster-48508.54326,Cluster-48508.54162,Cluster-48508.55908,Cluster-48508.50551	12	Cluster-48508.2828,Cluster-48508.71638,Cluster-48508.27355,Cluster-48508.19628,Cluster-48508.65540,Cluster-48508.49777,Cluster-48508.57176,Cluster-48508.58034,Cluster-48508.54326,Cluster-48508.54162,Cluster-48508.55908,Cluster-48508.50551	4	Cluster-48508.74569,Cluster-48508.41596,Cluster-48508.68465,Cluster-48508.57026
infected-Sp vs Control Sp	KEGG	ko04650	Natural killer cell mediated cytotoxicity	22|933	173|14712	0.00238724	0.0167594	22	Cluster-48508.67169,Cluster-48508.76237,Cluster-48508.48854,Cluster-48508.54799,Cluster-48508.50650,Cluster-48508.51345,Cluster-48508.53472,Cluster-48508.54426,Cluster-48508.49975,Cluster-48508.51201,Cluster-48508.65019,Cluster-48508.62846,Cluster-48508.62539,Cluster-48508.41572,Cluster-48508.51009,Cluster-48508.60834,Cluster-48508.64761,Cluster-48508.44292,Cluster-48508.49485,Cluster-48508.48107…	13	Cluster-48508.76237,Cluster-48508.54799,Cluster-48508.50650,Cluster-48508.51345,Cluster-48508.53472,Cluster-48508.49975,Cluster-48508.51201,Cluster-48508.62539,Cluster-48508.41572,Cluster-48508.60834,Cluster-48508.49485,Cluster-48508.48107,Cluster-48508.51832	9	Cluster-48508.67169,Cluster-48508.48854,Cluster-48508.54426,Cluster-48508.65019,Cluster-48508.62846,Cluster-48508.51009,Cluster-48508.64761,Cluster-48508.44292,Cluster-48508.27858
infected-Sp vs Control Sp	KEGG	ko04979	Cholesterol metabolism	16|933	110|14712	0.00277087	0.0190636	16	Cluster-48508.41813,Cluster-48508.73327,Cluster-48508.58608,Cluster-48508.53140,Cluster-48508.54549,Cluster-48508.66116,Cluster-48508.60359,Cluster-48508.69650,Cluster-48508.46158,Cluster-48508.54167,Cluster-48508.36953,Cluster-48508.31577,Cluster-48508.64615,Cluster-48508.53181,Cluster-48508.16952,Cluster-48508.38326	14	Cluster-48508.41813,Cluster-48508.73327,Cluster-48508.58608,Cluster-48508.53140,Cluster-48508.66116,Cluster-48508.60359,Cluster-48508.69650,Cluster-48508.46158,Cluster-48508.54167,Cluster-48508.36953,Cluster-48508.64615,Cluster-48508.53181,Cluster-48508.16952,Cluster-48508.38326	2	Cluster-48508.54549,Cluster-48508.31577
infected-Sp vs Control Sp	KEGG	ko05416	Viral myocarditis	19|933	147|14712	0.00388755	0.0262219	19	Cluster-48508.50650,Cluster-48508.49975,Cluster-48508.57500,Cluster-48508.45560,Cluster-48508.57609,Cluster-48508.48107,Cluster-48508.51201,Cluster-48508.71573,Cluster-48508.58238,Cluster-48508.57974,Cluster-48508.62846,Cluster-48508.69794,Cluster-48508.45270,Cluster-48508.61248,Cluster-48508.51832,Cluster-48508.60705,Cluster-48508.56527,Cluster-48508.52488,Cluster-48508.49485	7	Cluster-48508.50650,Cluster-48508.49975,Cluster-48508.48107,Cluster-48508.51201,Cluster-48508.71573,Cluster-48508.51832,Cluster-48508.49485	12	Cluster-48508.57500,Cluster-48508.45560,Cluster-48508.57609,Cluster-48508.58238,Cluster-48508.57974,Cluster-48508.62846,Cluster-48508.69794,Cluster-48508.45270,Cluster-48508.61248,Cluster-48508.60705,Cluster-48508.56527,Cluster-48508.52488
infected-Sp vs Control Sp	KEGG	ko05169	Epstein-Barr virus infection	37|933	363|14712	0.00398986	0.0263945	37	Cluster-48508.45560,Cluster-48508.61289,Cluster-48508.52151,Cluster-48508.54018,Cluster-48508.40445,Cluster-48508.20470,Cluster-48508.47912,Cluster-48508.53970,Cluster-48508.45925,Cluster-48508.48107,Cluster-48508.51201,Cluster-48508.58238,Cluster-48508.57974,Cluster-48508.52488,Cluster-48508.60705,Cluster-48508.61248,Cluster-48508.57500,Cluster-48508.57839,Cluster-48508.59547,Cluster-48508.45270…	19	Cluster-48508.52151,Cluster-48508.54018,Cluster-48508.40445,Cluster-48508.20470,Cluster-48508.47912,Cluster-48508.45925,Cluster-48508.48107,Cluster-48508.51201,Cluster-48508.57839,Cluster-48508.59547,Cluster-48508.55613,Cluster-48508.60834,Cluster-48508.53722,Cluster-48508.49485,Cluster-48508.52829,Cluster-48508.45959,Cluster-48508.57962,Cluster-48508.51832,Cluster-48508.49975	18	Cluster-48508.45560,Cluster-48508.61289,Cluster-48508.53970,Cluster-48508.58238,Cluster-48508.57974,Cluster-48508.52488,Cluster-48508.60705,Cluster-48508.61248,Cluster-48508.57500,Cluster-48508.45270,Cluster-48508.46879,Cluster-48508.53883,Cluster-48508.57609,Cluster-48508.56527,Cluster-48508.57073,Cluster-48508.63818,Cluster-48508.27858,Cluster-48508.50948
infected-Sp vs Control Sp	KEGG	ko05145	Toxoplasmosis	24|933	207|14712	0.00456666	0.0292349	24	Cluster-48508.45560,Cluster-48508.61289,Cluster-48508.52151,Cluster-48508.57451,Cluster-48508.54511,Cluster-48508.13081,Cluster-48508.60705,Cluster-48508.61248,Cluster-48508.57500,Cluster-48508.55512,Cluster-48508.61963,Cluster-48508.44529,Cluster-48508.56591,Cluster-48508.37249,Cluster-48508.58954,Cluster-48508.52488,Cluster-48508.68434,Cluster-48508.57609,Cluster-48508.45270,Cluster-48508.63818…	6	Cluster-48508.52151,Cluster-48508.57451,Cluster-48508.55512,Cluster-48508.58954,Cluster-48508.61445,Cluster-48508.51709	18	Cluster-48508.45560,Cluster-48508.61289,Cluster-48508.54511,Cluster-48508.13081,Cluster-48508.60705,Cluster-48508.61248,Cluster-48508.57500,Cluster-48508.61963,Cluster-48508.44529,Cluster-48508.56591,Cluster-48508.37249,Cluster-48508.52488,Cluster-48508.68434,Cluster-48508.57609,Cluster-48508.45270,Cluster-48508.63818,Cluster-48508.27858,Cluster-48508.56594
infected-Sp vs Control Sp	KEGG	ko05219	Bladder cancer	12|933	75|14712	0.0045892	0.0292349	12	Cluster-48508.50265,Cluster-48508.52158,Cluster-48508.53970,Cluster-48508.54253,Cluster-48508.48657,Cluster-48508.76237,Cluster-48508.63633,Cluster-48508.66547,Cluster-48508.35500,Cluster-48508.73626,Cluster-48508.65875,Cluster-48508.53883	6	Cluster-48508.52158,Cluster-48508.54253,Cluster-48508.48657,Cluster-48508.76237,Cluster-48508.73626,Cluster-48508.65875	6	Cluster-48508.50265,Cluster-48508.53970,Cluster-48508.63633,Cluster-48508.66547,Cluster-48508.35500,Cluster-48508.53883
infected-Sp vs Control Sp	KEGG	ko05165	Human papillomavirus infection	60|933	670|14712	0.0048954	0.0306185	60	Cluster-48508.63448,Cluster-48508.54212,Cluster-48508.40273,Cluster-48508.66547,Cluster-48508.76237,Cluster-48508.68434,Cluster-48508.67106,Cluster-48508.45276,Cluster-48508.28409,Cluster-48508.57451,Cluster-48508.46614,Cluster-48508.46785,Cluster-48508.60843,Cluster-48508.57471,Cluster-48508.51226,Cluster-48508.37224,Cluster-48508.44901,Cluster-48508.61696,Cluster-48508.27858,Cluster-48508.52380…	36	Cluster-48508.63448,Cluster-48508.54212,Cluster-48508.40273,Cluster-48508.76237,Cluster-48508.45276,Cluster-48508.57451,Cluster-48508.46614,Cluster-48508.60843,Cluster-48508.57471,Cluster-48508.51226,Cluster-48508.52380,Cluster-48508.60174,Cluster-48508.72693,Cluster-48508.40445,Cluster-48508.46156,Cluster-48508.47294,Cluster-48508.58508,Cluster-48508.48843,Cluster-48508.55512,Cluster-48508.56985…	24	Cluster-48508.66547,Cluster-48508.68434,Cluster-48508.67106,Cluster-48508.28409,Cluster-48508.46785,Cluster-48508.37224,Cluster-48508.44901,Cluster-48508.61696,Cluster-48508.27858,Cluster-48508.63633,Cluster-48508.57974,Cluster-48508.54595,Cluster-48508.29726,Cluster-48508.58238,Cluster-48508.63738,Cluster-48508.37249,Cluster-48508.58914,Cluster-48508.62016,Cluster-48508.49287,Cluster-48508.56931…
infected-Sp vs Control Sp	KEGG	ko04668	TNF signaling pathway	22|933	188|14712	0.00583803	0.0353209	22	Cluster-48508.40731,Cluster-48508.59185,Cluster-48508.76237,Cluster-48508.52151,Cluster-48508.40522,Cluster-48508.20470,Cluster-48508.30414,Cluster-48508.47912,Cluster-48508.56623,Cluster-48508.48231,Cluster-48508.46156,Cluster-48508.81453,Cluster-48508.50421,Cluster-48508.60834,Cluster-48508.59499,Cluster-48508.63818,Cluster-48508.60041,Cluster-48508.27858,Cluster-48508.39699,Cluster-48508.63803…	15	Cluster-48508.40731,Cluster-48508.59185,Cluster-48508.76237,Cluster-48508.52151,Cluster-48508.40522,Cluster-48508.20470,Cluster-48508.30414,Cluster-48508.47912,Cluster-48508.46156,Cluster-48508.81453,Cluster-48508.50421,Cluster-48508.60834,Cluster-48508.59499,Cluster-48508.39699,Cluster-48508.63803	7	Cluster-48508.56623,Cluster-48508.48231,Cluster-48508.63818,Cluster-48508.60041,Cluster-48508.27858,Cluster-48508.50017,Cluster-48508.56257
infected-Sp vs Control Sp	KEGG	ko05231	Choline metabolism in cancer	28|933	260|14712	0.00585258	0.0353209	28	Cluster-48508.46473,Cluster-48508.67169,Cluster-48508.59523,Cluster-48508.76237,Cluster-48508.54799,Cluster-48508.60843,Cluster-48508.43483,Cluster-48508.47912,Cluster-48508.54162,Cluster-48508.63594,Cluster-48508.51273,Cluster-48508.54426,Cluster-48508.76003,Cluster-48508.44292,Cluster-48508.54326,Cluster-48508.61008,Cluster-48508.62539,Cluster-48508.57176,Cluster-48508.46598,Cluster-48508.58607…	21	Cluster-48508.46473,Cluster-48508.59523,Cluster-48508.76237,Cluster-48508.54799,Cluster-48508.60843,Cluster-48508.43483,Cluster-48508.47912,Cluster-48508.54162,Cluster-48508.51273,Cluster-48508.76003,Cluster-48508.54326,Cluster-48508.61008,Cluster-48508.62539,Cluster-48508.57176,Cluster-48508.46598,Cluster-48508.46792,Cluster-48508.60834,Cluster-48508.54455,Cluster-48508.49777,Cluster-48508.62666…	7	Cluster-48508.67169,Cluster-48508.63594,Cluster-48508.54426,Cluster-48508.44292,Cluster-48508.58607,Cluster-48508.59291,Cluster-48508.60041
infected-Sp vs Control Sp	KEGG	ko04072	Phospholipase D signaling pathway	38|933	386|14712	0.00597214	0.0354209	38	Cluster-48508.46473,Cluster-48508.50386,Cluster-48508.76237,Cluster-48508.35500,Cluster-48508.54799,Cluster-48508.60843,Cluster-48508.70531,Cluster-48508.41572,Cluster-48508.42351,Cluster-48508.49777,Cluster-48508.54162,Cluster-48508.63594,Cluster-48508.65043,Cluster-48508.48107,Cluster-48508.51201,Cluster-48508.54326,Cluster-48508.61008,Cluster-48508.62539,Cluster-48508.57176,Cluster-48508.52289…	30	Cluster-48508.46473,Cluster-48508.50386,Cluster-48508.76237,Cluster-48508.54799,Cluster-48508.60843,Cluster-48508.41572,Cluster-48508.42351,Cluster-48508.49777,Cluster-48508.54162,Cluster-48508.65043,Cluster-48508.48107,Cluster-48508.51201,Cluster-48508.54326,Cluster-48508.61008,Cluster-48508.62539,Cluster-48508.57176,Cluster-48508.52289,Cluster-48508.46079,Cluster-48508.51273,Cluster-48508.58435…	8	Cluster-48508.35500,Cluster-48508.70531,Cluster-48508.63594,Cluster-48508.75778,Cluster-48508.58607,Cluster-48508.68465,Cluster-48508.50265,Cluster-48508.46218
infected-Sp vs Control Sp	KEGG	ko05215	Prostate cancer	23|933	202|14712	0.00657159	0.0379168	23	Cluster-48508.46473,Cluster-48508.40273,Cluster-48508.76237,Cluster-48508.61289,Cluster-48508.52151,Cluster-48508.50017,Cluster-48508.47861,Cluster-48508.52236,Cluster-48508.65875,Cluster-48508.60174,Cluster-48508.61008,Cluster-48508.43936,Cluster-48508.40374,Cluster-48508.57680,Cluster-48508.60834,Cluster-48508.26547,Cluster-48508.78187,Cluster-48508.67382,Cluster-48508.32599,Cluster-48508.45954…	17	Cluster-48508.46473,Cluster-48508.40273,Cluster-48508.76237,Cluster-48508.52151,Cluster-48508.47861,Cluster-48508.65875,Cluster-48508.60174,Cluster-48508.61008,Cluster-48508.43936,Cluster-48508.57680,Cluster-48508.60834,Cluster-48508.26547,Cluster-48508.67382,Cluster-48508.32599,Cluster-48508.45954,Cluster-48508.62666,Cluster-48508.60843	6	Cluster-48508.61289,Cluster-48508.50017,Cluster-48508.52236,Cluster-48508.40374,Cluster-48508.78187,Cluster-48508.52530
infected-Sp vs Control Sp	KEGG	ko04620	Toll-like receptor signaling pathway	18|933	144|14712	0.00661339	0.0379168	18	Cluster-48508.50265,Cluster-48508.20470,Cluster-48508.57609,Cluster-48508.27858,Cluster-48508.13081,Cluster-48508.47846,Cluster-48508.51890,Cluster-48508.52151,Cluster-48508.60041,Cluster-48508.63818,Cluster-48508.35500,Cluster-48508.76237,Cluster-48508.44090,Cluster-48508.60834,Cluster-48508.69794,Cluster-48508.47912,Cluster-48508.47239,Cluster-48508.81453	7	Cluster-48508.20470,Cluster-48508.47846,Cluster-48508.52151,Cluster-48508.76237,Cluster-48508.60834,Cluster-48508.47912,Cluster-48508.81453	11	Cluster-48508.50265,Cluster-48508.57609,Cluster-48508.27858,Cluster-48508.13081,Cluster-48508.51890,Cluster-48508.60041,Cluster-48508.63818,Cluster-48508.35500,Cluster-48508.44090,Cluster-48508.69794,Cluster-48508.47239
infected-Sp vs Control Sp	KEGG	ko04080	Neuroactive ligand-receptor interaction	54|933	604|14712	0.00753543	0.0424949	54	Cluster-48508.21912,Cluster-48508.63448,Cluster-48508.57470,Cluster-48508.77411,Cluster-48508.74363,Cluster-48508.50833,Cluster-48508.27675,Cluster-48508.20719,Cluster-48508.42232,Cluster-48508.65043,Cluster-48508.19899,Cluster-48508.59798,Cluster-48508.56142,Cluster-48508.26091,Cluster-48508.59126,Cluster-48508.48144,Cluster-48508.72355,Cluster-48508.68626,Cluster-48508.31222,Cluster-48508.50786…	35	Cluster-48508.21912,Cluster-48508.63448,Cluster-48508.74363,Cluster-48508.42232,Cluster-48508.65043,Cluster-48508.56142,Cluster-48508.59126,Cluster-48508.48144,Cluster-48508.68626,Cluster-48508.50786,Cluster-48508.45443,Cluster-48508.48423,Cluster-48508.50931,Cluster-48508.46079,Cluster-48508.39793,Cluster-48508.52283,Cluster-48508.58435,Cluster-48508.79037,Cluster-48508.59374,Cluster-48508.49610…	19	Cluster-48508.57470,Cluster-48508.77411,Cluster-48508.50833,Cluster-48508.27675,Cluster-48508.20719,Cluster-48508.19899,Cluster-48508.59798,Cluster-48508.26091,Cluster-48508.72355,Cluster-48508.31222,Cluster-48508.32191,Cluster-48508.46218,Cluster-48508.29097,Cluster-48508.25919,Cluster-48508.27237,Cluster-48508.44811,Cluster-48508.53120,Cluster-48508.71646,Cluster-48508.25934
infected-Sp vs Control Sp	KEGG	ko04630	JAK-STAT signaling pathway	23|933	205|14712	0.00767503	0.042584	23	Cluster-48508.46473,Cluster-48508.58423,Cluster-48508.59185,Cluster-48508.61289,Cluster-48508.60843,Cluster-48508.20470,Cluster-48508.53970,Cluster-48508.13081,Cluster-48508.44998,Cluster-48508.61109,Cluster-48508.36294,Cluster-48508.61543,Cluster-48508.43414,Cluster-48508.58289,Cluster-48508.48423,Cluster-48508.60834,Cluster-48508.67118,Cluster-48508.53883,Cluster-48508.58869,Cluster-48508.54899…	16	Cluster-48508.46473,Cluster-48508.59185,Cluster-48508.60843,Cluster-48508.20470,Cluster-48508.44998,Cluster-48508.36294,Cluster-48508.61543,Cluster-48508.43414,Cluster-48508.58289,Cluster-48508.48423,Cluster-48508.60834,Cluster-48508.58869,Cluster-48508.54899,Cluster-48508.50505,Cluster-48508.61445,Cluster-48508.62666	7	Cluster-48508.58423,Cluster-48508.61289,Cluster-48508.53970,Cluster-48508.13081,Cluster-48508.61109,Cluster-48508.67118,Cluster-48508.53883
infected-HK vs Control HK	KEGG	ko04080	Neuroactive ligand-receptor interaction	29|281	604|14712	3.86508e-05	0.00742253	29	Cluster-48508.56205,Cluster-48508.28918,Cluster-48508.28036,Cluster-48508.54296,Cluster-48508.54435,Cluster-48508.33705,Cluster-48508.20583,Cluster-48508.49610,Cluster-48508.7393,Cluster-48508.45885,Cluster-48508.56000,Cluster-48508.62665,Cluster-48508.7586,Cluster-48508.46218,Cluster-48508.27339,Cluster-48508.47631,Cluster-48508.41614,Cluster-48508.45939,Cluster-48508.67652,Cluster-48508.29520,C…	24	Cluster-48508.28036,Cluster-48508.54296,Cluster-48508.54435,Cluster-48508.33705,Cluster-48508.20583,Cluster-48508.49610,Cluster-48508.7393,Cluster-48508.45885,Cluster-48508.56000,Cluster-48508.62665,Cluster-48508.7586,Cluster-48508.46218,Cluster-48508.27339,Cluster-48508.47631,Cluster-48508.41614,Cluster-48508.45939,Cluster-48508.67652,Cluster-48508.58869,Cluster-48508.31946,Cluster-48508.53222,C…	5	Cluster-48508.56205,Cluster-48508.28918,Cluster-48508.29520,Cluster-48508.12942,Cluster-48508.30723
infected-HK vs Control HK	KEGG	ko04721	Synaptic vesicle cycle	15|281	209|14712	5.28294e-05	0.00742253	15	Cluster-48508.41600,Cluster-48508.39464,Cluster-48508.57527,Cluster-48508.47721,Cluster-48508.43156,Cluster-48508.46278,Cluster-48508.57596,Cluster-48508.22964,Cluster-48508.30760,Cluster-48508.64319,Cluster-48508.40615,Cluster-48508.42906,Cluster-48508.55831,Cluster-48508.53419,Cluster-48508.43529	14	Cluster-48508.41600,Cluster-48508.39464,Cluster-48508.57527,Cluster-48508.47721,Cluster-48508.43156,Cluster-48508.46278,Cluster-48508.57596,Cluster-48508.30760,Cluster-48508.64319,Cluster-48508.40615,Cluster-48508.42906,Cluster-48508.55831,Cluster-48508.53419,Cluster-48508.43529	1	Cluster-48508.22964
infected-HK vs Control HK	KEGG	ko04911	Insulin secretion	15|281	224|14712	0.000109557	0.0102618	15	Cluster-48508.41600,Cluster-48508.30375,Cluster-48508.47631,Cluster-48508.46278,Cluster-48508.31790,Cluster-48508.58345,Cluster-48508.64747,Cluster-48508.76453,Cluster-48508.46172,Cluster-48508.40615,Cluster-48508.56545,Cluster-48508.62665,Cluster-48508.66534,Cluster-48508.29929,Cluster-48508.75683	15	Cluster-48508.41600,Cluster-48508.30375,Cluster-48508.47631,Cluster-48508.46278,Cluster-48508.31790,Cluster-48508.58345,Cluster-48508.64747,Cluster-48508.76453,Cluster-48508.46172,Cluster-48508.40615,Cluster-48508.56545,Cluster-48508.62665,Cluster-48508.66534,Cluster-48508.29929,Cluster-48508.75683	0
infected-L vs Control L	KEGG	ko04610	Complement and coagulation cascades	33|998	178|14712	1.35299e-06	0.000492488	33	Cluster-48508.38098,Cluster-48508.56991,Cluster-48508.37119,Cluster-48508.69667,Cluster-48508.69705,Cluster-48508.43042,Cluster-48508.55310,Cluster-48508.69730,Cluster-48508.36335,Cluster-48508.57490,Cluster-48508.79173,Cluster-48508.70870,Cluster-48508.69963,Cluster-48508.54929,Cluster-48508.60597,Cluster-48508.47418,Cluster-48508.62797,Cluster-48508.35412,Cluster-48508.71263,Cluster-48508.69836…	29	Cluster-48508.38098,Cluster-48508.56991,Cluster-48508.37119,Cluster-48508.69667,Cluster-48508.69705,Cluster-48508.43042,Cluster-48508.55310,Cluster-48508.69730,Cluster-48508.36335,Cluster-48508.57490,Cluster-48508.79173,Cluster-48508.70870,Cluster-48508.69963,Cluster-48508.54929,Cluster-48508.60597,Cluster-48508.47418,Cluster-48508.62797,Cluster-48508.35412,Cluster-48508.69836,Cluster-48508.69851…	4	Cluster-48508.71263,Cluster-48508.55496,Cluster-48508.36886,Cluster-48508.71759
infected-L vs Control L	KEGG	ko04979	Cholesterol metabolism	21|998	110|14712	7.44494e-05	0.0106565	21	Cluster-48508.71546,Cluster-48508.37823,Cluster-48508.53140,Cluster-48508.49526,Cluster-48508.55656,Cluster-48508.51759,Cluster-48508.49765,Cluster-48508.39662,Cluster-48508.47927,Cluster-48508.24664,Cluster-48508.79188,Cluster-48508.69650,Cluster-48508.52167,Cluster-48508.59211,Cluster-48508.46158,Cluster-48508.38840,Cluster-48508.38881,Cluster-48508.50926,Cluster-48508.53181,Cluster-48508.31577…	15	Cluster-48508.37823,Cluster-48508.53140,Cluster-48508.49526,Cluster-48508.51759,Cluster-48508.49765,Cluster-48508.39662,Cluster-48508.47927,Cluster-48508.79188,Cluster-48508.69650,Cluster-48508.52167,Cluster-48508.59211,Cluster-48508.46158,Cluster-48508.38881,Cluster-48508.53181,Cluster-48508.70287	6	Cluster-48508.71546,Cluster-48508.55656,Cluster-48508.24664,Cluster-48508.38840,Cluster-48508.50926,Cluster-48508.31577
infected-L vs Control L	KEGG	ko04110	Cell cycle	35|998	244|14712	8.78284e-05	0.0106565	35	Cluster-48508.58055,Cluster-48508.47627,Cluster-48508.53970,Cluster-48508.53335,Cluster-48508.46966,Cluster-48508.54659,Cluster-48508.47881,Cluster-48508.39920,Cluster-48508.60255,Cluster-48508.53555,Cluster-48508.51436,Cluster-48508.48339,Cluster-48508.43559,Cluster-48508.51200,Cluster-48508.57324,Cluster-48508.48077,Cluster-48508.57269,Cluster-48508.56751,Cluster-48508.46559,Cluster-48508.45983…	8	Cluster-48508.58055,Cluster-48508.53970,Cluster-48508.53555,Cluster-48508.48077,Cluster-48508.57269,Cluster-48508.50767,Cluster-48508.42573,Cluster-48508.53722	27	Cluster-48508.47627,Cluster-48508.53335,Cluster-48508.46966,Cluster-48508.54659,Cluster-48508.47881,Cluster-48508.39920,Cluster-48508.60255,Cluster-48508.51436,Cluster-48508.48339,Cluster-48508.43559,Cluster-48508.51200,Cluster-48508.57324,Cluster-48508.56751,Cluster-48508.46559,Cluster-48508.45983,Cluster-48508.56683,Cluster-48508.67056,Cluster-48508.59474,Cluster-48508.54568,Cluster-48508.53448…
infected-L vs Control L	KEGG	ko00010	Glycolysis / Gluconeogenesis	28|998	192|14712	0.000336188	0.0201065	28	Cluster-48508.12608,Cluster-48508.28110,Cluster-48508.58924,Cluster-48508.36499,Cluster-48508.65040,Cluster-48508.29107,Cluster-48508.50631,Cluster-48508.74791,Cluster-48508.52442,Cluster-48508.57049,Cluster-48508.56102,Cluster-48508.58251,Cluster-48508.8865,Cluster-48508.74552,Cluster-48508.37905,Cluster-48508.64285,Cluster-48508.38706,Cluster-48508.69815,Cluster-48508.46851,Cluster-48508.23304,…	10	Cluster-48508.28110,Cluster-48508.50631,Cluster-48508.57049,Cluster-48508.37905,Cluster-48508.69815,Cluster-48508.46851,Cluster-48508.57123,Cluster-48508.58125,Cluster-48508.59170,Cluster-48508.59572	18	Cluster-48508.12608,Cluster-48508.58924,Cluster-48508.36499,Cluster-48508.65040,Cluster-48508.29107,Cluster-48508.74791,Cluster-48508.52442,Cluster-48508.56102,Cluster-48508.58251,Cluster-48508.8865,Cluster-48508.74552,Cluster-48508.64285,Cluster-48508.38706,Cluster-48508.23304,Cluster-48508.53980,Cluster-48508.56675,Cluster-48508.62589,Cluster-48508.47753
infected-L vs Control L	KEGG	ko04151	PI3K-Akt signaling pathway	70|998	660|14712	0.000349943	0.0201065	70	Cluster-48508.54492,Cluster-48508.58055,Cluster-48508.55695,Cluster-48508.23370,Cluster-48508.53970,Cluster-48508.64154,Cluster-48508.54325,Cluster-48508.22851,Cluster-48508.53335,Cluster-48508.54659,Cluster-48508.39920,Cluster-48508.60798,Cluster-48508.73938,Cluster-48508.50017,Cluster-48508.49883,Cluster-48508.55238,Cluster-48508.52605,Cluster-48508.56952,Cluster-48508.42790,Cluster-48508.34765…	35	Cluster-48508.58055,Cluster-48508.23370,Cluster-48508.53970,Cluster-48508.64154,Cluster-48508.54325,Cluster-48508.22851,Cluster-48508.60798,Cluster-48508.55238,Cluster-48508.52605,Cluster-48508.34765,Cluster-48508.54779,Cluster-48508.61076,Cluster-48508.47669,Cluster-48508.57680,Cluster-48508.56640,Cluster-48508.48423,Cluster-48508.64854,Cluster-48508.58703,Cluster-48508.48511,Cluster-48508.52342…	35	Cluster-48508.54492,Cluster-48508.55695,Cluster-48508.53335,Cluster-48508.54659,Cluster-48508.39920,Cluster-48508.73938,Cluster-48508.50017,Cluster-48508.49883,Cluster-48508.56952,Cluster-48508.42790,Cluster-48508.19168,Cluster-48508.58914,Cluster-48508.62633,Cluster-48508.60255,Cluster-48508.39062,Cluster-48508.59089,Cluster-48508.43936,Cluster-48508.44370,Cluster-48508.59711,Cluster-48508.61772…
infected-L vs Control L	KEGG	ko04512	ECM-receptor interaction	25|998	163|14712	0.000351905	0.0201065	25	Cluster-48508.23370,Cluster-48508.22851,Cluster-48508.49883,Cluster-48508.56952,Cluster-48508.19168,Cluster-48508.55130,Cluster-48508.62633,Cluster-48508.55695,Cluster-48508.44370,Cluster-48508.61772,Cluster-48508.57113,Cluster-48508.60281,Cluster-48508.54836,Cluster-48508.55476,Cluster-48508.42104,Cluster-48508.51284,Cluster-48508.15369,Cluster-48508.58914,Cluster-48508.57210,Cluster-48508.55020…	9	Cluster-48508.23370,Cluster-48508.22851,Cluster-48508.55130,Cluster-48508.54836,Cluster-48508.51284,Cluster-48508.57210,Cluster-48508.55020,Cluster-48508.57543,Cluster-48508.52267	16	Cluster-48508.49883,Cluster-48508.56952,Cluster-48508.19168,Cluster-48508.62633,Cluster-48508.55695,Cluster-48508.44370,Cluster-48508.61772,Cluster-48508.57113,Cluster-48508.60281,Cluster-48508.55476,Cluster-48508.42104,Cluster-48508.15369,Cluster-48508.58914,Cluster-48508.56931,Cluster-48508.56672,Cluster-48508.61696
infected-L vs Control L	KEGG	ko05150	Staphylococcus aureus infection	21|998	126|14712	0.000386664	0.0201065	21	Cluster-48508.69836,Cluster-48508.55458,Cluster-48508.36886,Cluster-48508.36335,Cluster-48508.38098,Cluster-48508.57490,Cluster-48508.47418,Cluster-48508.79173,Cluster-48508.70870,Cluster-48508.54929,Cluster-48508.37119,Cluster-48508.60597,Cluster-48508.69638,Cluster-48508.71759,Cluster-48508.57500,Cluster-48508.61752,Cluster-48508.67131,Cluster-48508.67132,Cluster-48508.43042,Cluster-48508.71263…	16	Cluster-48508.69836,Cluster-48508.36335,Cluster-48508.38098,Cluster-48508.57490,Cluster-48508.47418,Cluster-48508.79173,Cluster-48508.70870,Cluster-48508.54929,Cluster-48508.37119,Cluster-48508.60597,Cluster-48508.69638,Cluster-48508.61752,Cluster-48508.67131,Cluster-48508.67132,Cluster-48508.43042,Cluster-48508.55310	5	Cluster-48508.55458,Cluster-48508.36886,Cluster-48508.71759,Cluster-48508.57500,Cluster-48508.71263
infected-L vs Control L	KEGG	ko04068	FoxO signaling pathway	37|998	292|14712	0.000507846	0.0210592	37	Cluster-48508.79797,Cluster-48508.47627,Cluster-48508.58584,Cluster-48508.43303,Cluster-48508.70161,Cluster-48508.55238,Cluster-48508.52605,Cluster-48508.42790,Cluster-48508.53555,Cluster-48508.55536,Cluster-48508.51436,Cluster-48508.60174,Cluster-48508.57324,Cluster-48508.60255,Cluster-48508.46593,Cluster-48508.23014,Cluster-48508.47417,Cluster-48508.56683,Cluster-48508.29915,Cluster-48508.58703…	26	Cluster-48508.79797,Cluster-48508.58584,Cluster-48508.43303,Cluster-48508.70161,Cluster-48508.55238,Cluster-48508.52605,Cluster-48508.53555,Cluster-48508.60174,Cluster-48508.46593,Cluster-48508.47417,Cluster-48508.29915,Cluster-48508.58703,Cluster-48508.55675,Cluster-48508.69815,Cluster-48508.61076,Cluster-48508.42573,Cluster-48508.51003,Cluster-48508.53722,Cluster-48508.53538,Cluster-48508.52489…	11	Cluster-48508.47627,Cluster-48508.42790,Cluster-48508.55536,Cluster-48508.51436,Cluster-48508.57324,Cluster-48508.60255,Cluster-48508.23014,Cluster-48508.56683,Cluster-48508.59824,Cluster-48508.53448,Cluster-48508.32028
infected-L vs Control L	KEGG	ko04145	Phagosome	41|998	336|14712	0.000520695	0.0210592	41	Cluster-48508.52816,Cluster-48508.38098,Cluster-48508.56225,Cluster-48508.44397,Cluster-48508.42443,Cluster-48508.37119,Cluster-48508.51307,Cluster-48508.70160,Cluster-48508.50591,Cluster-48508.52216,Cluster-48508.36335,Cluster-48508.56068,Cluster-48508.57061,Cluster-48508.55695,Cluster-48508.57593,Cluster-48508.70870,Cluster-48508.56750,Cluster-48508.60157,Cluster-48508.46884,Cluster-48508.71263…	13	Cluster-48508.38098,Cluster-48508.37119,Cluster-48508.52216,Cluster-48508.36335,Cluster-48508.56068,Cluster-48508.70870,Cluster-48508.69836,Cluster-48508.57839,Cluster-48508.54836,Cluster-48508.54018,Cluster-48508.56599,Cluster-48508.55020,Cluster-48508.54877	28	Cluster-48508.52816,Cluster-48508.56225,Cluster-48508.44397,Cluster-48508.42443,Cluster-48508.51307,Cluster-48508.70160,Cluster-48508.50591,Cluster-48508.57061,Cluster-48508.55695,Cluster-48508.57593,Cluster-48508.56750,Cluster-48508.60157,Cluster-48508.46884,Cluster-48508.71263,Cluster-48508.59722,Cluster-48508.50559,Cluster-48508.51120,Cluster-48508.58914,Cluster-48508.53604,Cluster-48508.57500…
infected-L vs Control L	KEGG	ko05206	MicroRNAs in cancer	41|998	349|14712	0.0010166	0.0370042	41	Cluster-48508.58055,Cluster-48508.53970,Cluster-48508.70699,Cluster-48508.49987,Cluster-48508.42015,Cluster-48508.65986,Cluster-48508.54769,Cluster-48508.42115,Cluster-48508.63280,Cluster-48508.43559,Cluster-48508.51436,Cluster-48508.42790,Cluster-48508.55695,Cluster-48508.60255,Cluster-48508.46593,Cluster-48508.58584,Cluster-48508.50932,Cluster-48508.19168,Cluster-48508.67056,Cluster-48508.55536…	21	Cluster-48508.58055,Cluster-48508.53970,Cluster-48508.70699,Cluster-48508.54769,Cluster-48508.42115,Cluster-48508.46593,Cluster-48508.58584,Cluster-48508.50932,Cluster-48508.48511,Cluster-48508.63452,Cluster-48508.54979,Cluster-48508.54836,Cluster-48508.45675,Cluster-48508.61076,Cluster-44460.0,Cluster-48508.51423,Cluster-48508.48657,Cluster-48508.55020,Cluster-48508.59052,Cluster-48508.54084,Clu…	20	Cluster-48508.49987,Cluster-48508.42015,Cluster-48508.65986,Cluster-48508.63280,Cluster-48508.43559,Cluster-48508.51436,Cluster-48508.42790,Cluster-48508.55695,Cluster-48508.60255,Cluster-48508.19168,Cluster-48508.67056,Cluster-48508.55536,Cluster-48508.59824,Cluster-48508.42949,Cluster-48508.52487,Cluster-48508.53448,Cluster-48508.15967,Cluster-48508.45483,Cluster-48508.57961,Cluster-48508.59711
infected-L vs Control L	KEGG	ko05222	Small cell lung cancer	25|998	179|14712	0.00117893	0.0390118	25	Cluster-48508.58055,Cluster-48508.23370,Cluster-48508.53970,Cluster-48508.22851,Cluster-48508.52605,Cluster-48508.57961,Cluster-48508.53555,Cluster-48508.43559,Cluster-48508.52267,Cluster-48508.54325,Cluster-48508.56047,Cluster-48508.56683,Cluster-48508.61772,Cluster-48508.55536,Cluster-48508.70468,Cluster-48508.42104,Cluster-48508.53448,Cluster-48508.15369,Cluster-48508.54769,Cluster-48508.53722…	13	Cluster-48508.58055,Cluster-48508.23370,Cluster-48508.53970,Cluster-48508.22851,Cluster-48508.52605,Cluster-48508.53555,Cluster-48508.52267,Cluster-48508.54325,Cluster-48508.70468,Cluster-48508.54769,Cluster-48508.53722,Cluster-48508.57334,Cluster-48508.57543	12	Cluster-48508.57961,Cluster-48508.43559,Cluster-48508.56047,Cluster-48508.56683,Cluster-48508.61772,Cluster-48508.55536,Cluster-48508.42104,Cluster-48508.53448,Cluster-48508.15369,Cluster-48508.42790,Cluster-48508.15967,Cluster-48508.65022
infected-L vs Control L	KEGG	ko04923	Regulation of lipolysis in adipocytes	21|998	142|14712	0.00150815	0.0457473	21	Cluster-48508.27362,Cluster-48508.15967,Cluster-48508.58703,Cluster-48508.63714,Cluster-48508.60387,Cluster-48508.58584,Cluster-48508.59824,Cluster-48508.64596,Cluster-48508.61974,Cluster-48508.49102,Cluster-48508.54365,Cluster-48508.23475,Cluster-48508.46593,Cluster-48508.58419,Cluster-48508.52605,Cluster-48508.51003,Cluster-48508.52182,Cluster-48508.53444,Cluster-48508.50494,Cluster-48508.47745…	17	Cluster-48508.58703,Cluster-48508.63714,Cluster-48508.60387,Cluster-48508.58584,Cluster-48508.64596,Cluster-48508.61974,Cluster-48508.49102,Cluster-48508.23475,Cluster-48508.46593,Cluster-48508.58419,Cluster-48508.52605,Cluster-48508.51003,Cluster-48508.52182,Cluster-48508.53444,Cluster-48508.50494,Cluster-48508.47745,Cluster-48508.57341	4	Cluster-48508.27362,Cluster-48508.15967,Cluster-48508.59824,Cluster-48508.54365
