# Supplementary material for: The susceptibility of shi drum juveniles to betanodavirus increases with rearing densities in a process mediated by neuroactive ligand–receptor interaction
Source: Front Immunol. 2024 Jun 12;15:1304603. doi: 10.3389/fimmu.2024.1304603 (PMC11200141; doi:10.3389/fimmu.2024.1304603)
Supplement: Supplementary file 7 [file Table_2.xlsx]

## Sheet: up-down-reg. C,HK, SP KO04080
Tissue	GeneID	VIC_readcount	VCC_readcount	log2FoldChange	pval	padj	Gene Length	NR GI	NR ID	NR Score	NR Evalue	NR Description	NT GI	NT ID	NT Score	NT Evalue	NT Description	KO ID	KO Name	KO Description	Http Link	Swissprot ID	Swissprot Score	Swissprot Evalue	Swissprot Description	PFAM ID	PFAM description	Gene Ontology Biological Pathway	BP Description	Gene Ontology Molecular Function	MF Description	Gene Ontology Cellular Component	CC Description	KOG ID	KOG Description
Brain	Cluster-48508.74418	1083.93	204.916	2.4039	1.9137e-07	5.7724e-05	4018	734614649	XP_010734890.1	1569	9.1e-171	P2Y purinoceptor 4 [Larimichthys crocea]	XM_010736588.3	XM_010736588	1667	0	PREDICTED: Larimichthys crocea pyrimidinergic receptor P2Y4 (p2ry4), transcript variant X1, mRNA	K04271	P2RY4	purinergic receptor P2Y, G protein-coupled, 4	http://www.genome.jp/dbget-bin/www_bget?ko:K04271	O35811	912	2e-96	P2Y purinoceptor 4 OS=Rattus norvegicus OX=10116 GN=P2ry4 PE=2 SV=1	PF00001	7 transmembrane receptor (rhodopsin family)	GO:0007186	G protein-coupled receptor signaling pathway	GO:0004930	G protein-coupled receptor activity	GO:0016021	integral component of membrane	--	--
Brain	Cluster-48508.76804	77.081	3.54379	4.3761	2.9148e-06	0.00067643	1343	1529973521	XP_027131202.1	1124	1.2e-119	granzyme A [Larimichthys crocea]	XM_027275401.1	XM_027275401	873	0	PREDICTED: Larimichthys crocea granzyme A (LOC104923006), mRNA	K01352	GZMA	granzyme A	http://www.genome.jp/dbget-bin/www_bget?ko:K01352	P12544	481	6.2e-47	Granzyme A OS=Homo sapiens OX=9606 GN=GZMA PE=1 SV=2	PF00089	Trypsin	GO:0006508	proteolysis	GO:0004252	serine-type endopeptidase activity	--	--	--	--
Brain	Cluster-48508.71080	117.431	9.58313	3.5672	3.215e-06	0.00073226	1401	1109014882	XP_019110236.1	918	9.7e-96	granzyme A [Larimichthys crocea]	XM_019254691.2	XM_019254691	450	0	PREDICTED: Larimichthys crocea granzyme A (LOC104934136), mRNA	K01352	GZMA	granzyme A	http://www.genome.jp/dbget-bin/www_bget?ko:K01352	P12544	401	1.2e-37	Granzyme A OS=Homo sapiens OX=9606 GN=GZMA PE=1 SV=2	PF05342//PF00089	M26 IgA1-specific Metallo-endopeptidase N-terminal region//Trypsin	GO:0006508	proteolysis	GO:0008270//GO:0004252//GO:0004222	zinc ion binding//serine-type endopeptidase activity//metalloendopeptidase activity	GO:0016021	integral component of membrane	--	--
Brain	Cluster-48508.51461	64.0306	0.797248	6.5464	8.3025e-06	0.0016903	1798	1108991929	XP_010729375.2	645	5.7e-64	calcitonin-1 [Larimichthys crocea]	XM_010731073.3	XM_010731073	864	0	PREDICTED: Larimichthys crocea calcitonin-1 (LOC104919140), mRNA	K12332	CALCA	calcitonin	http://www.genome.jp/dbget-bin/www_bget?ko:K12332	P01263	425	2.6e-40	Calcitonin-1 OS=Oncorhynchus keta OX=8018 PE=1 SV=1	PF05438//PF00214	Thyrotropin-releasing hormone (TRH)//Calcitonin / CGRP / IAPP family	GO:0009755//GO:0007165	hormone-mediated signaling pathway//signal transduction	GO:0005179//GO:0008437	hormone activity//thyrotropin-releasing hormone activity	GO:0005576	extracellular region	--	--
Brain	Cluster-48508.59764	959.315	253.91	1.9164	1.7679e-05	0.0032202	10367	1317144598	XP_023284871.1	664	2e-65	kallikrein-8-like [Seriola lalandi dorsalis]	LT972175.1	LT972175	2137	0	Larimichthys crocea genome assembly, chromosome: I	K01312	PRSS1_2_3	trypsin	http://www.genome.jp/dbget-bin/www_bget?ko:K01312	P80236	277	2.2e-22	Ras-related C3 botulinum toxin substrate 1 (Fragment) OS=Cavia porcellus OX=10141 GN=RAC1 PE=1 SV=2	PF00089	Trypsin	GO:0006508	proteolysis	GO:0004252	serine-type endopeptidase activity	--	--	KOG0393	Ras-related small GTPase, Rho type
Brain	Cluster-48508.52532	360.336	75.415	2.2563	2.2361e-05	0.0038827	1884	1108894255	XP_019133030.1	1363	3.3e-147	P2Y purinoceptor 14 [Larimichthys crocea]	LT972181.1	LT972181	1048	0	Larimichthys crocea genome assembly, chromosome: XV	K04299	P2RY14	purinergic receptor P2Y, G protein-coupled, 14	http://www.genome.jp/dbget-bin/www_bget?ko:K04299	Q3SX17	660	1.5e-67	P2Y purinoceptor 14 OS=Bos taurus OX=9913 GN=P2RY14 PE=2 SV=1	PF00001//PF01384//PF15957	7 transmembrane receptor (rhodopsin family)//Phosphate transporter family//Commissureless	GO:0007411//GO:0007186//GO:0006817	axon guidance//G protein-coupled receptor signaling pathway//phosphate ion transport	GO:0004930//GO:0005315	G protein-coupled receptor activity//inorganic phosphate transmembrane transporter activity	GO:0016021//GO:0016020	integral component of membrane//membrane	--	--
Brain	Cluster-48508.37568	1603.29	493.938	1.698	0.00073683	0.060223	3407	1108886808	XP_019120235.1	1460	3.4e-158	proteinase-activated receptor 3 [Larimichthys crocea]	XM_019264690.2	XM_019264690	868	0	PREDICTED: Larimichthys crocea proteinase-activated receptor 3 (LOC104926609), mRNA	K04235	F2RL2, PAR3	coagulation factor II (thrombin) receptor-like 2	http://www.genome.jp/dbget-bin/www_bget?ko:K04235	O00254	547	3.5e-54	Proteinase-activated receptor 3 OS=Homo sapiens OX=9606 GN=F2RL2 PE=1 SV=1	PF00001	7 transmembrane receptor (rhodopsin family)	GO:0007186	G protein-coupled receptor signaling pathway	GO:0004930	G protein-coupled receptor activity	GO:0016021	integral component of membrane	--	--
Brain	Cluster-48508.46686	175.122	38.637	2.1712	0.0015543	0.10203	4116	1108970228	XP_019123754.1	1606	4.8e-175	P2X purinoceptor 5 isoform X1 [Larimichthys crocea]	LT972179.1	LT972179	1288	0	Larimichthys crocea genome assembly, chromosome: XIII	K05219	P2RX5	P2X purinoceptor 5	http://www.genome.jp/dbget-bin/www_bget?ko:K05219	Q93086	974	1.3e-103	P2X purinoceptor 5 OS=Homo sapiens OX=9606 GN=P2RX5 PE=2 SV=4	PF08636//PF01529	ER protein Pkr1//DHHC palmitoyltransferase	GO:0070072//GO:0042967	vacuolar proton-transporting V-type ATPase complex assembly//obsolete acyl-carrier-protein biosynthetic process	GO:0016409	palmitoyltransferase activity	--	--	--	--
Brain	Cluster-48508.58869	447.443	155.445	1.5247	0.0017006	0.10827	9708	1529928880	XP_027146124.1	1517	2.4e-164	leptin receptor isoform X1 [Larimichthys crocea]	XM_027290324.1	XM_027290324	1325	0	PREDICTED: Larimichthys crocea leptin receptor (lepr), transcript variant X3, mRNA	K05062	LEPR, CD295	leptin receptor	http://www.genome.jp/dbget-bin/www_bget?ko:K05062	P48356	415	2e-38	Leptin receptor OS=Mus musculus OX=10090 GN=Lepr PE=1 SV=1	PF15220//PF00041	Hypoxia-inducible lipid droplet-associated//Fibronectin type III domain	GO:0008284//GO:0001819//GO:0010884	positive regulation of cell population proliferation//positive regulation of cytokine production//positive regulation of lipid storage	GO:0005515	protein binding	--	--	--	--
Brain	Cluster-48508.81719	35.1832	4.93161	2.8613	0.0017255	0.1093	2313	1530005036	XP_027136885.1	2442	3.1e-272	neuronal acetylcholine receptor subunit beta-4-like [Larimichthys crocea]	XM_027281084.1	XM_027281084	2072	0	PREDICTED: Larimichthys crocea neuronal acetylcholine receptor subunit beta-4-like (LOC113746256), mRNA	K04815	CHRNB4	nicotinic acetylcholine receptor beta-4	http://www.genome.jp/dbget-bin/www_bget?ko:K04815	Q8SPU6	1593	1.2e-175	Neuronal acetylcholine receptor subunit beta-4 OS=Bos taurus OX=9913 GN=CHRNB4 PE=2 SV=1	PF02932//PF02931	Neurotransmitter-gated ion-channel transmembrane region//Neurotransmitter-gated ion-channel ligand binding domain	GO:0006811	ion transport	GO:0005230	extracellular ligand-gated ion channel activity	GO:0016021	integral component of membrane	KOG3645	Acetylcholine receptor
Brain	Cluster-48508.53979	173.686	60.7816	1.5126	0.0018668	0.11437	4327	1108921381	XP_019115988.1	787	4.7e-80	leukotriene B4 receptor 1 [Larimichthys crocea]	XM_027288118.1	XM_027288118	488	0	PREDICTED: Larimichthys crocea leukotriene B4 receptor (ltb4r), transcript variant X4, mRNA	K04296	LTB4R1	leukotriene B4 receptor 1	http://www.genome.jp/dbget-bin/www_bget?ko:K04296	O88855	450	7.9e-43	Leukotriene B4 receptor 1 OS=Mus musculus OX=10090 GN=Ltb4r PE=2 SV=1	PF03956//PF13853//PF00001	Lysine exporter LysO//Olfactory receptor//7 transmembrane receptor (rhodopsin family)	GO:0007608//GO:1903401//GO:0007187//GO:0007186//GO:0015846//GO:0015819	sensory perception of smell//L-lysine transmembrane transport//G protein-coupled receptor signaling pathway, coupled to cyclic nucleotide second messenger//G protein-coupled receptor signaling pathway//polyamine transport//lysine transport	GO:0015661//GO:0004984//GO:0004930	L-lysine efflux transmembrane transporter activity//olfactory receptor activity//G protein-coupled receptor activity	GO:0016021	integral component of membrane	--	--
Brain	Cluster-48508.56500	144.448	47.7333	1.5934	0.0029845	0.15564	2578	1108983207	XP_010740081.2	887	7e-92	P2Y purinoceptor 13 [Larimichthys crocea]	LT972198.1	LT972198	1095	0	Larimichthys crocea genome assembly, chromosome: IX	K08388	P2RY13	purinergic receptor P2Y, G protein-coupled, 13	http://www.genome.jp/dbget-bin/www_bget?ko:K08388	Q6GUG4	450	4.7e-43	P2Y purinoceptor 13 OS=Rattus norvegicus OX=10116 GN=P2ry13 PE=2 SV=1	PF01956//PF03839//PF00001	Integral membrane protein EMC3/TMCO1-like//Translocation protein Sec62//7 transmembrane receptor (rhodopsin family)	GO:0015031//GO:0007186	protein transport//G protein-coupled receptor signaling pathway	GO:0004930	G protein-coupled receptor activity	GO:0016021//GO:0016020//GO:0030176	integral component of membrane//membrane//integral component of endoplasmic reticulum membrane	--	--
Brain	Cluster-48508.21912	172.593	45.7004	1.9127	0.0043837	0.20073	3256	1108885780	XP_019118740.1	239	1.2e-16	endothelin-2-like [Larimichthys crocea]	LT972182.1	LT972182	1729	0	Larimichthys crocea genome assembly, chromosome: XVI	K16367	EDN2	endothelin-2	http://www.genome.jp/dbget-bin/www_bget?ko:K16367	Q5NRQ1	156	7.3e-09	Endothelin-1 OS=Felis catus OX=9685 GN=EDN1 PE=2 SV=1	PF00322	Endothelin family	GO:0019229	regulation of vasoconstriction	--	--	GO:0005576	extracellular region	--	--
Brain	Cluster-48508.56273	221.25	73.507	1.5874	0.0060676	0.2473	2980	1250150588	XP_022615343.1	1633	2.6e-178	sphingosine 1-phosphate receptor 3-like [Seriola dumerili]	CP027278.1	CP027278	1412	0	Lateolabrax maculatus chromosome Lm17	K04290	S1PR3, EDG3	sphingosine 1-phosphate receptor 3	http://www.genome.jp/dbget-bin/www_bget?ko:K04290	Q9Z0U9	808	1.7e-84	Sphingosine 1-phosphate receptor 3 OS=Mus musculus OX=10090 GN=S1pr3 PE=2 SV=1	PF00001	7 transmembrane receptor (rhodopsin family)	GO:0007186	G protein-coupled receptor signaling pathway	GO:0004930	G protein-coupled receptor activity	GO:0016021	integral component of membrane	--	--
Brain	Cluster-48508.58435	1096.43	441.89	1.3113	0.0061468	0.24921	4344	1108887070	XP_010738807.2	1765	1.8e-193	proteinase-activated receptor 1 [Larimichthys crocea]	XM_010740505.3	XM_010740505	1428	0	PREDICTED: Larimichthys crocea proteinase-activated receptor 1 (LOC104926611), mRNA	K03914	F2R, PAR1	coagulation factor II (thrombin) receptor	http://www.genome.jp/dbget-bin/www_bget?ko:K03914	P47749	761	6.9e-79	Proteinase-activated receptor 1 OS=Xenopus laevis OX=8355 GN=f2r PE=1 SV=1	PF00001	7 transmembrane receptor (rhodopsin family)	GO:0007186	G protein-coupled receptor signaling pathway	GO:0004930	G protein-coupled receptor activity	GO:0016021	integral component of membrane	--	--
Brain	Cluster-48508.48145	252.192	100.718	1.3218	0.0081633	0.29764	2509	1530006553	XP_027137157.1	1866	2.1e-205	uncharacterized protein LOC104920378 [Larimichthys crocea]	LT972192.1	LT972192	1369	0	Larimichthys crocea genome assembly, chromosome: III	K04296	LTB4R1	leukotriene B4 receptor 1	http://www.genome.jp/dbget-bin/www_bget?ko:K04296	Q9R0Q2	423	6.2e-40	Leukotriene B4 receptor 1 OS=Rattus norvegicus OX=10116 GN=Ltb4r PE=1 SV=1	PF00001//PF07178	7 transmembrane receptor (rhodopsin family)//TraL protein	GO:0000746//GO:0007186	conjugation//G protein-coupled receptor signaling pathway	GO:0004930	G protein-coupled receptor activity	GO:0016021//GO:0019867	integral component of membrane//outer membrane	--	--
Brain	Cluster-48508.51142	75.1146	27.2567	1.4562	0.020394	0.47617	4287	734602129	XP_010728005.1	1534	1.1e-166	sphingosine 1-phosphate receptor 4 [Larimichthys crocea]	LT972193.1	LT972193	1952	0	Larimichthys crocea genome assembly, chromosome: IV	K04293	S1PR4, EDG6	sphingosine 1-phosphate receptor 4	http://www.genome.jp/dbget-bin/www_bget?ko:K04293	O95977	543	1.3e-53	Sphingosine 1-phosphate receptor 4 OS=Homo sapiens OX=9606 GN=S1PR4 PE=1 SV=1	PF08612//PF00001	TATA-binding related factor (TRF) of subunit 20 of Mediator complex//7 transmembrane receptor (rhodopsin family)	GO:0006357//GO:0007186	regulation of transcription by RNA polymerase II//G protein-coupled receptor signaling pathway	GO:0003712//GO:0004930	transcription coregulator activity//G protein-coupled receptor activity	GO:0016592//GO:0016021//GO:0005667	mediator complex//integral component of membrane//transcription regulator complex	--	--
Brain	Cluster-48508.41325	13.3084	0.501958	4.5704	0.021025	0.48534	2199	1529999003	XP_027136189.1	2388	5.3e-266	gastric inhibitory polypeptide receptor-like [Larimichthys crocea]	XM_027280388.1	XM_027280388	1340	0	PREDICTED: Larimichthys crocea gastric inhibitory polypeptide receptor-like (LOC109141666), mRNA	K04580	GIPR	gastric inhibitory polypeptide receptor	http://www.genome.jp/dbget-bin/www_bget?ko:K04580	P48546	1124	2.8e-121	Gastric inhibitory polypeptide receptor OS=Homo sapiens OX=9606 GN=GIPR PE=1 SV=1	PF00002//PF02101//PF02793	7 transmembrane receptor (Secretin family)//Ocular albinism type 1 protein//Hormone receptor domain	GO:0007186	G protein-coupled receptor signaling pathway	GO:0072544//GO:0035240//GO:0072545//GO:0004930	L-DOPA binding//dopamine binding//tyrosine binding//G protein-coupled receptor activity	GO:0016020//GO:0016021	membrane//integral component of membrane	--	--
Brain	Cluster-48508.73930	104.346	34.8457	1.5965	0.025882	0.53771	463	--	--	--	--	--	LT972183.1	LT972183	313	1.69287e-161	Larimichthys crocea genome assembly, chromosome: XVII	--	--	--	--	--	--	--	--	--	--	--	--	--	--	--	--	--	--
Brain	Cluster-48508.78027	18.7251	2.15709	3.1037	0.028146	0.56122	545	--	--	--	--	--	LT972177.1	LT972177	247	9.85424e-125	Larimichthys crocea genome assembly, chromosome: XI	K05175	GABRA	gamma-aminobutyric acid receptor subunit alpha	http://www.genome.jp/dbget-bin/www_bget?ko:K05175	P16305	125	4.8e-06	Gamma-aminobutyric acid receptor subunit alpha-6 OS=Mus musculus OX=10090 GN=Gabra6 PE=1 SV=3	PF02932	Neurotransmitter-gated ion-channel transmembrane region	GO:0006811	ion transport	--	--	GO:0016021	integral component of membrane	--	--
Brain	Cluster-48508.56522	1060.02	530.904	0.99805	0.030223	0.58605	2994	1529909537	XP_010735513.2	277	4.4e-21	somatostatin-1A [Larimichthys crocea]	XM_019268827.2	XM_019268827	1238	0	PREDICTED: Larimichthys crocea thyroid hormone receptor interactor 6 (trip6), transcript variant X4, mRNA	K05237	SST	somatostatin	http://www.genome.jp/dbget-bin/www_bget?ko:K05237	--	--	--	--	PF03002	Somatostatin/Cortistatin family	GO:0007165	signal transduction	GO:0005179	hormone activity	GO:0005576	extracellular region	--	--
Brain	Cluster-48508.48570	82.2354	32.3145	1.338	0.034567	0.62333	3143	1079721531	XP_018529574.1	1067	1.2e-112	PREDICTED: LOW QUALITY PROTEIN: gamma-aminobutyric acid type B receptor subunit 2-like [Lates calcarifer]	XM_027275724.1	XM_027275724	643	0	PREDICTED: Larimichthys crocea gamma-aminobutyric acid type B receptor subunit 2 (LOC104938490), transcript variant X3, mRNA	K04615	GABBR	gamma-aminobutyric acid type B receptor	http://www.genome.jp/dbget-bin/www_bget?ko:K04615	O75899	414	8.6e-39	Gamma-aminobutyric acid type B receptor subunit 2 OS=Homo sapiens OX=9606 GN=GABBR2 PE=1 SV=1	PF00003	7 transmembrane sweet-taste receptor of 3 GCPR	GO:0007186	G protein-coupled receptor signaling pathway	GO:0004930	G protein-coupled receptor activity	GO:0016021	integral component of membrane	KOG1055	GABA-B ion channel receptor subunit GABABR1 and related subunits, G-protein coupled receptor superfamily
Brain	Cluster-48508.50579	816.923	463.3	0.81825	0.035507	0.63339	3959	1108913591	XP_010737093.2	1753	4.1e-192	lysophosphatidic acid receptor 6 [Larimichthys crocea]	LT972179.1	LT972179	1933	0	Larimichthys crocea genome assembly, chromosome: XIII	K04273	LPAR6, P2RY5	lysophosphatidic acid receptor 6	http://www.genome.jp/dbget-bin/www_bget?ko:K04273	Q4G072	1188	1.9e-128	Lysophosphatidic acid receptor 6 OS=Rattus norvegicus OX=10116 GN=Lpar6 PE=2 SV=1	PF00001	7 transmembrane receptor (rhodopsin family)	GO:0007186	G protein-coupled receptor signaling pathway	GO:0004930	G protein-coupled receptor activity	GO:0016021	integral component of membrane	--	--
Brain	Cluster-48508.48495	1119.91	540.554	1.05	0.037291	0.64914	7144	734599262	XP_010751713.1	1615	7.5e-176	type-1 angiotensin II receptor [Larimichthys crocea]	XM_010753411.3	XM_010753411	1895	0	PREDICTED: Larimichthys crocea angiotensin II receptor type 1 (agtr1), mRNA	K04166	AGTR1	angiotensin II receptor type 1	http://www.genome.jp/dbget-bin/www_bget?ko:K04166	P35373	900	8.6e-95	Type-1 angiotensin II receptor B OS=Xenopus laevis OX=8355 GN=agtr1-b PE=2 SV=1	PF00001//PF02244//PF00246//PF01314	7 transmembrane receptor (rhodopsin family)//Carboxypeptidase activation peptide//Zinc carboxypeptidase//Aldehyde ferredoxin oxidoreductase, domains 2 & 3	GO:0006508//GO:0007186//GO:0055114//GO:0006118	proteolysis//G protein-coupled receptor signaling pathway//oxidation-reduction process//obsolete electron transport	GO:0051536//GO:0016491//GO:0004180//GO:0004181//GO:0016625//GO:0004930//GO:0009055//GO:0008270	iron-sulfur cluster binding//oxidoreductase activity//carboxypeptidase activity//metallocarboxypeptidase activity//oxidoreductase activity, acting on the aldehyde or oxo group of donors, iron-sulfur protein as acceptor//G protein-coupled receptor activity//electron transfer activity//zinc ion binding	GO:0016021	integral component of membrane	--	--
Brain	Cluster-48508.43803	110.08	47.2181	1.2129	0.038801	0.66318	2419	1317098714	XP_023260549.1	1579	3.8e-172	lysophosphatidic acid receptor 6-like [Seriola lalandi dorsalis]	XM_010731821.3	XM_010731821	1170	0	PREDICTED: Larimichthys crocea lysophosphatidic acid receptor 6 (LOC104919742), mRNA	K04273	LPAR6, P2RY5	lysophosphatidic acid receptor 6	http://www.genome.jp/dbget-bin/www_bget?ko:K04273	Q4G072	1034	8.4e-111	Lysophosphatidic acid receptor 6 OS=Rattus norvegicus OX=10116 GN=Lpar6 PE=2 SV=1	PF00001//PF03615	7 transmembrane receptor (rhodopsin family)//GCM motif protein	GO:0006355//GO:0007186	regulation of transcription, DNA-templated//G protein-coupled receptor signaling pathway	GO:0003677//GO:0004930	DNA binding//G protein-coupled receptor activity	GO:0016021	integral component of membrane	--	--
Brain	Cluster-48508.55002	173.942	87.6394	0.98963	0.039683	0.67232	9593	1530002141	XP_019126191.2	1454	4.7e-157	C5a anaphylatoxin chemotactic receptor 1 [Larimichthys crocea]	LT972179.1	LT972179	1525	0	Larimichthys crocea genome assembly, chromosome: XIII	K04010	C5AR1, CD88	C5a anaphylatoxin chemotactic receptor	http://www.genome.jp/dbget-bin/www_bget?ko:K04010	Q6UNA4	924	1.9e-97	C5a anaphylatoxin chemotactic receptor 1 OS=Oncorhynchus mykiss OX=8022 GN=c5ar1 PE=2 SV=1	PF00001//PF10324	7 transmembrane receptor (rhodopsin family)//Serpentine type 7TM GPCR chemoreceptor Srw	GO:0007187//GO:0007186	G protein-coupled receptor signaling pathway, coupled to cyclic nucleotide second messenger//G protein-coupled receptor signaling pathway	GO:0008528//GO:0004930	G protein-coupled peptide receptor activity//G protein-coupled receptor activity	GO:0016021	integral component of membrane	--	--
Brain	Cluster-48508.62280	133.459	66.7899	0.99755	0.049553	0.74809	10297	1079775251	XP_018557576.1	461	7e-42	PREDICTED: prostacyclin receptor [Lates calcarifer]	LT972179.1	LT972179	2203	0	Larimichthys crocea genome assembly, chromosome: XIII	K04263	PTGIR	prostacyclin receptor	http://www.genome.jp/dbget-bin/www_bget?ko:K04263	P79393	152	6.7e-08	Prostacyclin receptor OS=Bos taurus OX=9913 GN=PTGIR PE=3 SV=1	PF03854//PF12603//PF10954	P-11 zinc finger//Protein of unknown function (DUF3770)//Protein of unknown function (DUF2755)	GO:0006144	purine nucleobase metabolic process	GO:0003723//GO:0008270//GO:0003968	RNA binding//zinc ion binding//RNA-directed 5'-3' RNA polymerase activity	GO:0016021//GO:0031379	integral component of membrane//RNA-directed RNA polymerase complex	--	--
Brain	Cluster-48508.47631	15.6712	1.04823	3.9661	0.028222	0.56236	996	1470010913	XP_026151650.1	620	2.5e-61	LOW QUALITY PROTEIN: glucagon-2-like [Mastacembelus armatus]	XM_010732215.2	XM_010732215	613	0	PREDICTED: Larimichthys crocea glucagon (gcg), mRNA	K05259	GCG	glucagon	http://www.genome.jp/dbget-bin/www_bget?ko:K05259	P04092	530	9.6e-53	Glucagon-2 OS=Lophius americanus OX=8073 GN=gcg2 PE=1 SV=1	PF00123//PF02020	Peptide hormone//eIF4-gamma/eIF5/eIF2-epsilon	GO:0007165	signal transduction	GO:0005515//GO:0005179	protein binding//hormone activity	GO:0005576	extracellular region	--	--
Head-kidney	Cluster-48508.28036	18.1633	0	6.503	0.035526	0.99776	1339	1529871886	XP_019116123.2	1842	6.7e-203	neuronal acetylcholine receptor subunit alpha-3 [Larimichthys crocea]	XM_019260578.2	XM_019260578	1208	0	PREDICTED: Larimichthys crocea neuronal acetylcholine receptor subunit alpha-3 (LOC104931124), mRNA	K04808	CHRNA6	nicotinic acetylcholine receptor alpha-6	http://www.genome.jp/dbget-bin/www_bget?ko:K04808	P18845	1703	1.2e-188	Neuronal acetylcholine receptor subunit alpha-3 OS=Carassius auratus OX=7957 GN=chrna3 PE=2 SV=1	PF02931//PF02932	Neurotransmitter-gated ion-channel ligand binding domain//Neurotransmitter-gated ion-channel transmembrane region	GO:0006811	ion transport	GO:0005230	extracellular ligand-gated ion channel activity	GO:0016021	integral component of membrane	--	--
Head-kidney	Cluster-48508.54296	94.5103	1.72928	5.8168	0.015504	0.99776	2940	1529894504	XP_027141555.1	1821	4e-200	neuromedin-U receptor 1 [Larimichthys crocea]	LT972183.1	LT972183	1229	0	Larimichthys crocea genome assembly, chromosome: XVII	K05052	NMUR1	neuromedin U receptor 1	http://www.genome.jp/dbget-bin/www_bget?ko:K05052	Q9HB89	840	3.2e-88	Neuromedin-U receptor 1 OS=Homo sapiens OX=9606 GN=NMUR1 PE=2 SV=1	PF13853//PF03600//PF09296//PF00001//PF00584//PF10324	Olfactory receptor//Citrate transporter//NADH pyrophosphatase-like rudimentary NUDIX domain//7 transmembrane receptor (rhodopsin family)//SecE/Sec61-gamma subunits of protein translocation complex//Serpentine type 7TM GPCR chemoreceptor Srw	GO:0055085//GO:0006605//GO:0007608//GO:0006886//GO:0007187//GO:0007186	transmembrane transport//protein targeting//sensory perception of smell//intracellular protein transport//G protein-coupled receptor signaling pathway, coupled to cyclic nucleotide second messenger//G protein-coupled receptor signaling pathway	GO:0004984//GO:0008528//GO:0016787//GO:0004930	olfactory receptor activity//G protein-coupled peptide receptor activity//hydrolase activity//G protein-coupled receptor activity	GO:0016020//GO:0016021	membrane//integral component of membrane	KOG3656	FOG: 7 transmembrane receptor
Head-kidney	Cluster-48508.54435	1377.97	108.925	3.6597	0.0055857	0.99776	2189	1529897113	XP_010738170.3	722	8.1e-73	endothelin-2-like [Larimichthys crocea]	XM_010739868.3	XM_010739868	1325	0	PREDICTED: Larimichthys crocea endothelin-2-like (LOC104926092), mRNA	K16367	EDN2	endothelin-2	http://www.genome.jp/dbget-bin/www_bget?ko:K16367	Q867D0	256	1.2e-20	Endothelin-2 OS=Equus caballus OX=9796 GN=EDN2 PE=2 SV=1	--	--	--	--	--	--	--	--	--	--
Head-kidney	Cluster-48508.33705	20.8589	1.3406	3.8244	0.019149	0.99776	8274	1108951544	XP_019120668.1	2644	4.2e-295	5-hydroxytryptamine receptor 2A [Larimichthys crocea]	XM_019265122.2	XM_019265122	3200	0	PREDICTED: Larimichthys crocea 5-hydroxytryptamine receptor 2A (LOC104934529), transcript variant X7, mRNA	K04157	HTR2	5-hydroxytryptamine receptor 2	http://www.genome.jp/dbget-bin/www_bget?ko:K04157	Q8UUG8	917	1.1e-96	5-hydroxytryptamine receptor 2B OS=Tetraodon fluviatilis OX=47145 GN=htr2b PE=2 SV=1	PF13853//PF05434//PF00001//PF05398//PF05313	Olfactory receptor//TMEM9//7 transmembrane receptor (rhodopsin family)//PufQ cytochrome subunit//Poxvirus P21 membrane protein	GO:0007186//GO:0007187//GO:0015979//GO:0030494//GO:0007608	G protein-coupled receptor signaling pathway//G protein-coupled receptor signaling pathway, coupled to cyclic nucleotide second messenger//photosynthesis//bacteriochlorophyll biosynthetic process//sensory perception of smell	GO:0004930//GO:0004984	G protein-coupled receptor activity//olfactory receptor activity	GO:0016021	integral component of membrane	--	--
Head-kidney	Cluster-48508.20583	10.9697	0	5.7733	0.03885	0.99776	2867	1168900181	XP_020492744.1	2235	3.8e-248	neuronal acetylcholine receptor subunit alpha-3-like [Labrus bergylta]	XM_010751861.3	XM_010751861	1904	0	PREDICTED: Larimichthys crocea neuronal acetylcholine receptor subunit alpha-3-like (LOC104935945), mRNA	K04808	CHRNA6	nicotinic acetylcholine receptor alpha-6	http://www.genome.jp/dbget-bin/www_bget?ko:K04808	P18845	1651	2.8e-182	Neuronal acetylcholine receptor subunit alpha-3 OS=Carassius auratus OX=7957 GN=chrna3 PE=2 SV=1	PF08302//PF06003//PF02932//PF02931	Fungal tRNA ligase phosphodiesterase domain//Survival motor neuron protein (SMN)//Neurotransmitter-gated ion-channel transmembrane region//Neurotransmitter-gated ion-channel ligand binding domain	GO:0006811//GO:0006388//GO:0006397	ion transport//tRNA splicing, via endonucleolytic cleavage and ligation//mRNA processing	GO:0003723//GO:0005230//GO:0005524//GO:0003972	RNA binding//extracellular ligand-gated ion channel activity//ATP binding//RNA ligase (ATP) activity	GO:0005634//GO:0005737//GO:0016021	nucleus//cytoplasm//integral component of membrane	--	--
Head-kidney	Cluster-48508.49610	35.5386	10.1422	1.8143	0.0049693	0.99776	1146	513131148	AGO18322.1	415	1.7e-37	reverse transcriptase, partial [Clarias batrachus]	LR132000.1	LR132000	251	1.27863e-126	Gouania willdenowi genome assembly, chromosome: 6	K04810	CHRNA9	nicotinic acetylcholine receptor alpha-9	http://www.genome.jp/dbget-bin/www_bget?ko:K04810	P08548	358	9.7e-33	LINE-1 reverse transcriptase homolog OS=Nycticebus coucang OX=9470 PE=4 SV=1	--	--	--	--	--	--	--	--	--	--
Head-kidney	Cluster-48508.7393	15.1887	1.17269	3.5968	0.040698	0.99776	2339	1604813073	XP_028424446.1	1205	8.5e-129	galanin receptor type 2 [Perca flavescens]	XM_010742388.3	XM_010742388	778	0	PREDICTED: Larimichthys crocea galanin receptor type 2 (LOC104928159), mRNA	K04231	GALR2	galanin receptor 2	http://www.genome.jp/dbget-bin/www_bget?ko:K04231	F1R332	1055	3e-113	Galanin receptor 2a OS=Danio rerio OX=7955 GN=galr2a PE=2 SV=2	PF13853//PF10324//PF00001	Olfactory receptor//Serpentine type 7TM GPCR chemoreceptor Srw//7 transmembrane receptor (rhodopsin family)	GO:0007187//GO:0007186//GO:0007608	G protein-coupled receptor signaling pathway, coupled to cyclic nucleotide second messenger//G protein-coupled receptor signaling pathway//sensory perception of smell	GO:0008528//GO:0004984//GO:0004930	G protein-coupled peptide receptor activity//olfactory receptor activity//G protein-coupled receptor activity	GO:0016021	integral component of membrane	--	--
Head-kidney	Cluster-48508.45885	24.823	2.10978	3.5417	0.041295	0.99776	2286	1108983415	XP_019125885.1	527	3.5e-50	endothelin-1 [Larimichthys crocea]	XM_019270340.2	XM_019270340	456	0	PREDICTED: Larimichthys crocea endothelin-1 (LOC104939271), mRNA	K16366	EDN1	endothelin-1	http://www.genome.jp/dbget-bin/www_bget?ko:K16366	P22388	272	1.8e-22	Endothelin-1 OS=Rattus norvegicus OX=10116 GN=Edn1 PE=1 SV=2	PF13922//PF00322	PHD domain of transcriptional enhancer, Asx//Endothelin family	GO:0019229	regulation of vasoconstriction	GO:0003677	DNA binding	GO:0005576	extracellular region	--	--
Head-kidney	Cluster-48508.56000	103.57	12.7967	3.0053	0.04326	0.99776	3367	1529948844	XP_027128350.1	2214	1.2e-245	muscarinic acetylcholine receptor M2 [Larimichthys crocea]	XM_010757051.3	XM_010757051	1405	0	PREDICTED: Larimichthys crocea muscarinic acetylcholine receptor M2 (LOC104940443), transcript variant X2, mRNA	K04130	CHRM2	muscarinic acetylcholine receptor M2	http://www.genome.jp/dbget-bin/www_bget?ko:K04130	P06199	1349	3.5e-147	Muscarinic acetylcholine receptor M2 OS=Sus scrofa OX=9823 GN=CHRM2 PE=1 SV=1	PF00001//PF04923//PF12090//PF13853	7 transmembrane receptor (rhodopsin family)//Ninjurin//Spt20 family//Olfactory receptor	GO:0007155//GO:0007608//GO:0042246//GO:0007187//GO:0007186	cell adhesion//sensory perception of smell//tissue regeneration//G protein-coupled receptor signaling pathway, coupled to cyclic nucleotide second messenger//G protein-coupled receptor signaling pathway	GO:0004984//GO:0003712//GO:0004930	olfactory receptor activity//transcription coregulator activity//G protein-coupled receptor activity	GO:0005667//GO:0000124//GO:0016021	transcription regulator complex//SAGA complex//integral component of membrane	KOG4220	Muscarinic acetylcholine receptor
Head-kidney	Cluster-48508.62665	122.639	3.7862	4.9831	0.0058328	0.99776	6584	1109016945	XP_019111027.1	2190	1.5e-242	cholecystokinin receptor [Larimichthys crocea]	XM_019255482.2	XM_019255482	2208	0	PREDICTED: Larimichthys crocea cholecystokinin receptor (LOC104929890), mRNA	K04194	CCKAR	cholecystokinin A receptor	http://www.genome.jp/dbget-bin/www_bget?ko:K04194	P70031	1263	6.4e-137	Cholecystokinin receptor OS=Xenopus laevis OX=8355 GN=cckar PE=2 SV=1	PF00001//PF13853//PF15050//PF04121	7 transmembrane receptor (rhodopsin family)//Olfactory receptor//SCIMP protein//Nuclear pore protein 84 / 107	GO:0007187//GO:0007186//GO:0007608	G protein-coupled receptor signaling pathway, coupled to cyclic nucleotide second messenger//G protein-coupled receptor signaling pathway//sensory perception of smell	GO:0017056//GO:0004930//GO:0004984	structural constituent of nuclear pore//G protein-coupled receptor activity//olfactory receptor activity	GO:0016021//GO:0097197//GO:0005643//GO:0001772	integral component of membrane//tetraspanin-enriched microdomain//nuclear pore//immunological synapse	--	--
Head-kidney	Cluster-48508.7586	13.5819	0.268121	5.1203	0.029328	0.99776	4359	928039815	XP_013868639.1	1328	8.7e-143	PREDICTED: RNA-directed DNA polymerase from mobile element jockey-like [Austrofundulus limnaeus]	LT972182.1	LT972182	1593	0	Larimichthys crocea genome assembly, chromosome: XVI	K04213	OPRD1	delta-type opioid receptor	http://www.genome.jp/dbget-bin/www_bget?ko:K04213	P41143	955	2.2e-101	Delta-type opioid receptor OS=Homo sapiens OX=9606 GN=OPRD1 PE=1 SV=4	PF13853//PF00001//PF02687//PF09004//PF10324	Olfactory receptor//7 transmembrane receptor (rhodopsin family)//FtsX-like permease family//Domain of unknown function (DUF1891)//Serpentine type 7TM GPCR chemoreceptor Srw	GO:0007186//GO:0007187//GO:0055114//GO:0007608	G protein-coupled receptor signaling pathway//G protein-coupled receptor signaling pathway, coupled to cyclic nucleotide second messenger//oxidation-reduction process//sensory perception of smell	GO:0004930//GO:0008528//GO:0016706//GO:0008168//GO:0004984	G protein-coupled receptor activity//G protein-coupled peptide receptor activity//2-oxoglutarate-dependent dioxygenase activity//methyltransferase activity//olfactory receptor activity	GO:0016021//GO:0016020	integral component of membrane//membrane	--	--
Head-kidney	Cluster-48508.46218	38.7369	0	7.5932	0.0070293	0.99776	7875	657539847	XP_008276045.1	4384	0	PREDICTED: metabotropic glutamate receptor 7-like [Stegastes partitus]	XM_010751430.3	XM_010751430	3202	0	PREDICTED: Larimichthys crocea metabotropic glutamate receptor 7 (LOC104935569), transcript variant X1, mRNA	K04608	GRM6_7_8	metabotropic glutamate receptor 6/7/8	http://www.genome.jp/dbget-bin/www_bget?ko:K04608	Q14831	3649	0	Metabotropic glutamate receptor 7 OS=Homo sapiens OX=9606 GN=GRM7 PE=1 SV=1	PF01316//PF00003//PF03145//PF07562//PF14496	Arginine repressor, DNA binding domain//7 transmembrane sweet-taste receptor of 3 GCPR//Seven in absentia protein family//Nine Cysteines Domain of family 3 GPCR//C-terminal novel E3 ligase, LRR-interacting	GO:0006511//GO:0016567//GO:0007186//GO:0007275//GO:0006525//GO:0006355	ubiquitin-dependent protein catabolic process//protein ubiquitination//G protein-coupled receptor signaling pathway//multicellular organism development//arginine metabolic process//regulation of transcription, DNA-templated	GO:0003700//GO:0004842//GO:0004930	DNA-binding transcription factor activity//ubiquitin-protein transferase activity//G protein-coupled receptor activity	GO:0005667//GO:0042025//GO:0016021	transcription regulator complex//host cell nucleus//integral component of membrane	--	--
Head-kidney	Cluster-48508.27339	8.77746	0	5.4619	0.017306	0.99776	5215	734601467	XP_010727639.1	1336	1.2e-143	gamma-aminobutyric acid receptor subunit beta-2 [Larimichthys crocea]	LT972177.1	LT972177	3701	0	Larimichthys crocea genome assembly, chromosome: XI	K05181	GABRB	gamma-aminobutyric acid receptor subunit beta	http://www.genome.jp/dbget-bin/www_bget?ko:K05181	P47870	917	6.7e-97	Gamma-aminobutyric acid receptor subunit beta-2 OS=Homo sapiens OX=9606 GN=GABRB2 PE=1 SV=2	PF00344//PF02932//PF04277	SecY translocase//Neurotransmitter-gated ion-channel transmembrane region//Oxaloacetate decarboxylase, gamma chain	GO:0006525//GO:0036376//GO:0006090//GO:0006560//GO:0015031//GO:0006814//GO:0006811	arginine metabolic process//sodium ion export across plasma membrane//pyruvate metabolic process//proline metabolic process//protein transport//sodium ion transport//ion transport	GO:0008948//GO:0015081	oxaloacetate decarboxylase activity//sodium ion transmembrane transporter activity	GO:0016021//GO:0016020	integral component of membrane//membrane	KOG3643	GABA receptor
Head-kidney	Cluster-48508.47631	58.3143	0	8.1819	6.9923e-05	0.56898	996	1470010913	XP_026151650.1	620	2.5e-61	LOW QUALITY PROTEIN: glucagon-2-like [Mastacembelus armatus]	XM_010732215.2	XM_010732215	613	0	PREDICTED: Larimichthys crocea glucagon (gcg), mRNA	K05259	GCG	glucagon	http://www.genome.jp/dbget-bin/www_bget?ko:K05259	P04092	530	9.6e-53	Glucagon-2 OS=Lophius americanus OX=8073 GN=gcg2 PE=1 SV=1	PF00123//PF02020	Peptide hormone//eIF4-gamma/eIF5/eIF2-epsilon	GO:0007165	signal transduction	GO:0005515//GO:0005179	protein binding//hormone activity	GO:0005576	extracellular region	--	--
Head-kidney	Cluster-48508.41614	49.2175	2.27769	4.4114	0.035432	0.99776	3877	1529885659	XP_019109933.2	2520	4.7e-281	neuronal acetylcholine receptor subunit alpha-2 [Larimichthys crocea]	XM_019254388.2	XM_019254388	2606	0	PREDICTED: Larimichthys crocea neuronal acetylcholine receptor subunit alpha-2 (LOC104922432), mRNA	K04804	CHRNA2	nicotinic acetylcholine receptor alpha-2	http://www.genome.jp/dbget-bin/www_bget?ko:K04804	P09480	1826	2e-202	Neuronal acetylcholine receptor subunit alpha-2 OS=Gallus gallus OX=9031 GN=CHRNA2 PE=2 SV=1	PF02931//PF02932	Neurotransmitter-gated ion-channel ligand binding domain//Neurotransmitter-gated ion-channel transmembrane region	GO:0006811	ion transport	GO:0005230	extracellular ligand-gated ion channel activity	GO:0016021	integral component of membrane	--	--
Head-kidney	Cluster-48508.45939	85.6615	3.72668	4.5415	0.049386	0.99776	2641	1530008487	XP_019119315.2	1139	4.3e-121	neuronal acetylcholine receptor subunit alpha-3 [Larimichthys crocea]	XM_019263770.2	XM_019263770	1334	0	PREDICTED: Larimichthys crocea neuronal acetylcholine receptor subunit alpha-3 (LOC104919361), mRNA	K04805	CHRNA3	nicotinic acetylcholine receptor alpha-3	http://www.genome.jp/dbget-bin/www_bget?ko:K04805	P18845	481	1.2e-46	Neuronal acetylcholine receptor subunit alpha-3 OS=Carassius auratus OX=7957 GN=chrna3 PE=2 SV=1	PF02932//PF07562	Neurotransmitter-gated ion-channel transmembrane region//Nine Cysteines Domain of family 3 GPCR	GO:0006811//GO:0007186	ion transport//G protein-coupled receptor signaling pathway	GO:0004930	G protein-coupled receptor activity	GO:0016021	integral component of membrane	KOG3645	Acetylcholine receptor
Head-kidney	Cluster-48508.67652	14.9413	0.268121	5.255	0.044392	0.99776	961	1250099806	XP_022595151.1	1465	2.5e-159	neuronal acetylcholine receptor subunit alpha-3-like [Seriola dumerili]	XM_019263770.2	XM_019263770	834	0	PREDICTED: Larimichthys crocea neuronal acetylcholine receptor subunit alpha-3 (LOC104919361), mRNA	K04805	CHRNA3	nicotinic acetylcholine receptor alpha-3	http://www.genome.jp/dbget-bin/www_bget?ko:K04805	P09481	1319	3e-144	Neuronal acetylcholine receptor subunit alpha-3 OS=Gallus gallus OX=9031 GN=CHRNA3 PE=1 SV=2	PF02931//PF02932	Neurotransmitter-gated ion-channel ligand binding domain//Neurotransmitter-gated ion-channel transmembrane region	GO:0006811	ion transport	GO:0005230	extracellular ligand-gated ion channel activity	GO:0016021	integral component of membrane	--	--
Head-kidney	Cluster-48508.58869	1088.31	511.881	1.0876	0.03095	0.99776	9708	1529928880	XP_027146124.1	1517	2.4e-164	leptin receptor isoform X1 [Larimichthys crocea]	XM_027290324.1	XM_027290324	1325	0	PREDICTED: Larimichthys crocea leptin receptor (lepr), transcript variant X3, mRNA	K05062	LEPR, CD295	leptin receptor	http://www.genome.jp/dbget-bin/www_bget?ko:K05062	P48356	415	2e-38	Leptin receptor OS=Mus musculus OX=10090 GN=Lepr PE=1 SV=1	PF15220//PF00041	Hypoxia-inducible lipid droplet-associated//Fibronectin type III domain	GO:0008284//GO:0001819//GO:0010884	positive regulation of cell population proliferation//positive regulation of cytokine production//positive regulation of lipid storage	GO:0005515	protein binding	--	--	--	--
Head-kidney	Cluster-48508.31946	67.369	1.00478	6.0396	0.0077328	0.99776	2759	1529981019	XP_027133851.1	2202	2.5e-244	P2X purinoceptor 2 [Larimichthys crocea]	XM_027278050.1	XM_027278050	1902	0	PREDICTED: Larimichthys crocea P2X purinoceptor 2 (LOC104921248), mRNA	K05216	P2RX2	P2X purinoceptor 2	http://www.genome.jp/dbget-bin/www_bget?ko:K05216	Q9UBL9	1122	6e-121	P2X purinoceptor 2 OS=Homo sapiens OX=9606 GN=P2RX2 PE=1 SV=1	PF02140	Galactose binding lectin domain	--	--	GO:0030246	carbohydrate binding	--	--	--	--
Head-kidney	Cluster-48508.53222	159.176	24.813	2.6715	0.037347	0.99776	4987	1109005942	XP_019133677.1	918	3.5e-95	histamine H2 receptor [Larimichthys crocea]	LT972180.1	LT972180	3316	0	Larimichthys crocea genome assembly, chromosome: XIV	K04150	HRH2	histamine receptor H2	http://www.genome.jp/dbget-bin/www_bget?ko:K04150	Q76MS7	403	2.6e-37	Histamine H2 receptor OS=Gorilla gorilla gorilla OX=9595 GN=HRH2 PE=3 SV=1	PF00001//PF07562//PF13853	7 transmembrane receptor (rhodopsin family)//Nine Cysteines Domain of family 3 GPCR//Olfactory receptor	GO:0007187//GO:0007186//GO:0007608	G protein-coupled receptor signaling pathway, coupled to cyclic nucleotide second messenger//G protein-coupled receptor signaling pathway//sensory perception of smell	GO:0004930//GO:0004984	G protein-coupled receptor activity//olfactory receptor activity	GO:0016021	integral component of membrane	--	--
Head-kidney	Cluster-48508.27362	8.97199	1.39163	2.6814	0.043036	0.99776	3526	734624617	XP_010740366.1	1907	5.1e-210	beta-1 adrenergic receptor [Larimichthys crocea]	XM_010742064.3	XM_010742064	1712	0	PREDICTED: Larimichthys crocea adrenoceptor beta 1 (adrb1), mRNA	K04141	ADRB1	adrenergic receptor beta-1	http://www.genome.jp/dbget-bin/www_bget?ko:K04141	O42574	1250	1.1e-135	Beta-1 adrenergic receptor OS=Xenopus laevis OX=8355 GN=adrb1 PE=2 SV=1	PF00001//PF13853	7 transmembrane receptor (rhodopsin family)//Olfactory receptor	GO:0007187//GO:0007186//GO:0007608	G protein-coupled receptor signaling pathway, coupled to cyclic nucleotide second messenger//G protein-coupled receptor signaling pathway//sensory perception of smell	GO:0004930//GO:0004984	G protein-coupled receptor activity//olfactory receptor activity	GO:0016021	integral component of membrane	--	--
Head-kidney	Cluster-48508.31961	23.0704	0	6.8474	0.020236	0.99776	6531	1593657983	TDH05088.1	2004	5.4e-221	hypothetical protein EPR50_G00139830 [Perca flavescens]	XM_027273633.1	XM_027273633	4604	0	PREDICTED: Larimichthys crocea gamma-aminobutyric acid receptor subunit alpha-1 (LOC104917789), transcript variant X2, mRNA	K05175	GABRA	gamma-aminobutyric acid receptor subunit alpha	http://www.genome.jp/dbget-bin/www_bget?ko:K05175	P14867	1711	7.2e-189	Gamma-aminobutyric acid receptor subunit alpha-1 OS=Homo sapiens OX=9606 GN=GABRA1 PE=1 SV=3	PF06134//PF02931//PF02932//PF01848//PF04406	L-rhamnose isomerase (RhaA)//Neurotransmitter-gated ion-channel ligand binding domain//Neurotransmitter-gated ion-channel transmembrane region//Hok/gef family//Type IIB DNA topoisomerase	GO:0006811//GO:0019299//GO:0006000//GO:0006259//GO:0006013	ion transport//rhamnose metabolic process//fructose metabolic process//DNA metabolic process//mannose metabolic process	GO:0008740//GO:0030145//GO:0003824//GO:0005230//GO:0005524//GO:0003677	L-rhamnose isomerase activity//manganese ion binding//catalytic activity//extracellular ligand-gated ion channel activity//ATP binding//DNA binding	GO:0016020//GO:0005694//GO:0016021	membrane//chromosome//integral component of membrane	--	--
Head-kidney	Cluster-48508.47398	32.1777	0	7.3246	0.013214	0.99776	3728	1529881109	XP_010732944.3	1325	1.7e-142	alpha-2C adrenergic receptor [Larimichthys crocea]	LT972175.1	LT972175	2703	0	Larimichthys crocea genome assembly, chromosome: I	K04140	ADRA2C	adrenergic receptor alpha-2C	http://www.genome.jp/dbget-bin/www_bget?ko:K04140	Q90WY6	901	3.4e-95	Alpha-2C adrenergic receptor OS=Danio rerio OX=7955 GN=adra2c PE=3 SV=1	PF13853//PF01529//PF06422//PF02724//PF03666//PF00001	Olfactory receptor//DHHC palmitoyltransferase//CDR ABC transporter//CDC45-like protein//Nitrogen Permease regulator of amino acid transport activity 3//7 transmembrane receptor (rhodopsin family)	GO:0034198//GO:0055085//GO:0006270//GO:0007608//GO:0032007//GO:0042967//GO:0007187//GO:0007186//GO:0006810	cellular response to amino acid starvation//transmembrane transport//DNA replication initiation//sensory perception of smell//negative regulation of TOR signaling//obsolete acyl-carrier-protein biosynthetic process//G protein-coupled receptor signaling pathway, coupled to cyclic nucleotide second messenger//G protein-coupled receptor signaling pathway//transport	GO:0042626//GO:0016409//GO:0004984//GO:0005524//GO:0004930	ATPase-coupled transmembrane transporter activity//palmitoyltransferase activity//olfactory receptor activity//ATP binding//G protein-coupled receptor activity	GO:0016021	integral component of membrane	--	--
Head-kidney	Cluster-48508.50857	17.8098	0	6.472	0.020663	0.99776	3870	1108953318	XP_019120961.1	2346	7e-261	neuronal acetylcholine receptor subunit non-alpha-2 [Larimichthys crocea]	XM_019265416.2	XM_019265416	1806	0	PREDICTED: Larimichthys crocea neuronal acetylcholine receptor subunit non-alpha-2 (LOC104935943), mRNA	K04814	CHRNB3	nicotinic acetylcholine receptor beta-3	http://www.genome.jp/dbget-bin/www_bget?ko:K04814	P13908	1896	1.5e-210	Neuronal acetylcholine receptor subunit non-alpha-2 OS=Carassius auratus OX=7957 PE=2 SV=1	PF02931//PF02932	Neurotransmitter-gated ion-channel ligand binding domain//Neurotransmitter-gated ion-channel transmembrane region	GO:0006811	ion transport	GO:0005230	extracellular ligand-gated ion channel activity	GO:0016021	integral component of membrane	--	--
Spleen	Cluster-48508.21912	128.951	37.0204	1.8027	0.00017288	0.054772	3256	1108885780	XP_019118740.1	239	1.2e-16	endothelin-2-like [Larimichthys crocea]	LT972182.1	LT972182	1729	0	Larimichthys crocea genome assembly, chromosome: XVI	K16367	EDN2	endothelin-2	http://www.genome.jp/dbget-bin/www_bget?ko:K16367	Q5NRQ1	156	7.3e-09	Endothelin-1 OS=Felis catus OX=9685 GN=EDN1 PE=2 SV=1	PF00322	Endothelin family	GO:0019229	regulation of vasoconstriction	--	--	GO:0005576	extracellular region	--	--
Spleen	Cluster-48508.63448	999.181	673.144	0.56967	0.01771	0.99962	3026	734640768	XP_010749238.1	833	1.5e-85	prostaglandin E2 receptor EP4 subtype [Larimichthys crocea]	XM_010750936.3	XM_010750936	1088	0	PREDICTED: Larimichthys crocea prostaglandin E2 receptor EP4 subtype (LOC104935137), mRNA	K04261	PTGER4	prostaglandin E receptor 4	http://www.genome.jp/dbget-bin/www_bget?ko:K04261	Q8MJ08	295	5.2e-25	Prostaglandin E2 receptor EP4 subtype OS=Bos taurus OX=9913 GN=PTGER4 PE=2 SV=1	PF02324	Glycosyl hydrolase family 70	GO:0009250	glucan biosynthetic process	GO:0046527	glucosyltransferase activity	--	--	--	--
Spleen	Cluster-48508.74363	388.897	83.4474	2.2168	4.663e-07	0.00068545	2772	734595750	XP_010733243.1	1868	1.3e-205	alpha-2A adrenergic receptor [Larimichthys crocea]	LT972175.1	LT972175	1902	0	Larimichthys crocea genome assembly, chromosome: I	K04138	ADRA2A	adrenergic receptor alpha-2A	http://www.genome.jp/dbget-bin/www_bget?ko:K04138	Q90WY4	1385	1.9e-151	Alpha-2A adrenergic receptor OS=Danio rerio OX=7955 GN=adra2a PE=3 SV=1	PF00001//PF13853//PF01529//PF04145	7 transmembrane receptor (rhodopsin family)//Olfactory receptor//DHHC palmitoyltransferase//Ctr copper transporter family	GO:0007187//GO:0007186//GO:0006825//GO:0007608//GO:0035434//GO:0042967	G protein-coupled receptor signaling pathway, coupled to cyclic nucleotide second messenger//G protein-coupled receptor signaling pathway//copper ion transport//sensory perception of smell//copper ion transmembrane transport//obsolete acyl-carrier-protein biosynthetic process	GO:0005375//GO:0004930//GO:0016409//GO:0004984	copper ion transmembrane transporter activity//G protein-coupled receptor activity//palmitoyltransferase activity//olfactory receptor activity	GO:0016021	integral component of membrane	KOG3656	FOG: 7 transmembrane receptor
Spleen	Cluster-48508.42232	695.693	321.547	1.1132	1.4163e-06	0.0016971	2280	1108907750	XP_010731237.2	1671	7.7e-183	cysteinyl leukotriene receptor 1 [Larimichthys crocea]	XM_027274232.1	XM_027274232	1396	0	PREDICTED: Larimichthys crocea cysteinyl leukotriene receptor 1 (LOC104920619), transcript variant X2, mRNA	K04322	CYSLTR1	cysteinyl leukotriene receptor 1	http://www.genome.jp/dbget-bin/www_bget?ko:K04322	Q9Y271	952	2.6e-101	Cysteinyl leukotriene receptor 1 OS=Homo sapiens OX=9606 GN=CYSLTR1 PE=1 SV=1	PF13853//PF02322//PF05296//PF00001//PF10324	Olfactory receptor//Cytochrome bd terminal oxidase subunit II//Taste receptor protein (TAS2R)//7 transmembrane receptor (rhodopsin family)//Serpentine type 7TM GPCR chemoreceptor Srw	GO:0007186//GO:0055114//GO:0007187//GO:0007608//GO:0050909	G protein-coupled receptor signaling pathway//oxidation-reduction process//G protein-coupled receptor signaling pathway, coupled to cyclic nucleotide second messenger//sensory perception of smell//sensory perception of taste	GO:0004930//GO:0008528//GO:0004984	G protein-coupled receptor activity//G protein-coupled peptide receptor activity//olfactory receptor activity	GO:0016021//GO:0016020	integral component of membrane//membrane	--	--
Spleen	Cluster-48508.65043	2493.72	1555.41	0.68096	0.015708	0.99962	9656	734607968	XP_010731209.1	1771	8.2e-194	lysophosphatidic acid receptor 4 [Larimichthys crocea]	XM_019258483.2	XM_019258483	1548	0	PREDICTED: Larimichthys crocea lysophosphatidic acid receptor 4 (lpar4), transcript variant X2, mRNA	K04275	LPAR4, GPR23	lysophosphatidic acid receptor 4	http://www.genome.jp/dbget-bin/www_bget?ko:K04275	Q8BLG2	1147	2.7e-123	Lysophosphatidic acid receptor 4 OS=Mus musculus OX=10090 GN=Lpar4 PE=2 SV=2	PF00001//PF00516	7 transmembrane receptor (rhodopsin family)//Envelope glycoprotein GP120	GO:0007186	G protein-coupled receptor signaling pathway	GO:0004930	G protein-coupled receptor activity	GO:0016021//GO:0019031	integral component of membrane//viral envelope	--	--
Spleen	Cluster-48508.56142	3678.82	2392.66	0.62045	0.007812	0.70661	6066	1109020039	XP_019112316.1	1177	3.9e-125	thromboxane A2 receptor [Larimichthys crocea]	XM_019256771.2	XM_019256771	873	0	PREDICTED: Larimichthys crocea thromboxane A2 receptor (tbxa2r), mRNA	K04264	TBXA2R	thromboxane A2 receptor	http://www.genome.jp/dbget-bin/www_bget?ko:K04264	Q95125	583	4.2e-58	Thromboxane A2 receptor OS=Bos taurus OX=9913 GN=TBXA2R PE=2 SV=2	PF00001	7 transmembrane receptor (rhodopsin family)	GO:0007186	G protein-coupled receptor signaling pathway	GO:0004930	G protein-coupled receptor activity	GO:0016021	integral component of membrane	--	--
Spleen	Cluster-48508.59126	1632.76	1108.03	0.55945	0.030086	0.99962	5346	1108947106	XP_010738523.2	1395	1.8e-150	adenosine receptor A2a [Larimichthys crocea]	XM_010740221.3	XM_010740221	1519	0	PREDICTED: Larimichthys crocea adenosine A2a receptor (adora2a), mRNA	K04266	ADORA2A, ADOR	adenosine receptor A2a	http://www.genome.jp/dbget-bin/www_bget?ko:K04266	P29274	629	1.7e-63	Adenosine receptor A2a OS=Homo sapiens OX=9606 GN=ADORA2A PE=1 SV=2	PF00001//PF15461//PF13853	7 transmembrane receptor (rhodopsin family)//Beta-carotene 15,15'-dioxygenase//Olfactory receptor	GO:0007608//GO:0007186//GO:0007187//GO:0055114	sensory perception of smell//G protein-coupled receptor signaling pathway//G protein-coupled receptor signaling pathway, coupled to cyclic nucleotide second messenger//oxidation-reduction process	GO:0004984//GO:0004930//GO:0016702	olfactory receptor activity//G protein-coupled receptor activity//oxidoreductase activity, acting on single donors with incorporation of molecular oxygen, incorporation of two atoms of oxygen	GO:0016021	integral component of membrane	KOG3656	FOG: 7 transmembrane receptor
Spleen	Cluster-48508.48144	1018.76	493.185	1.0461	6.1056e-05	0.025889	3253	734649931	XP_010754272.1	1665	5.4e-182	sphingosine 1-phosphate receptor 1 [Larimichthys crocea]	XM_010755970.3	XM_010755970	1530	0	PREDICTED: Larimichthys crocea sphingosine-1-phosphate receptor 1 (s1pr1), mRNA	K04288	S1PR1, EDG1, CD363	sphingosine 1-phosphate receptor 1	http://www.genome.jp/dbget-bin/www_bget?ko:K04288	Q9DDK4	1426	4e-156	Sphingosine 1-phosphate receptor 1 OS=Danio rerio OX=7955 GN=s1pr1 PE=2 SV=2	PF13853//PF03503//PF00001//PF07855	Olfactory receptor//Chlamydia cysteine-rich outer membrane protein 3//7 transmembrane receptor (rhodopsin family)//Autophagy-related protein 101	GO:0007186//GO:0007187//GO:0006914//GO:0007608	G protein-coupled receptor signaling pathway//G protein-coupled receptor signaling pathway, coupled to cyclic nucleotide second messenger//autophagy//sensory perception of smell	GO:0004930//GO:0004984//GO:0005201	G protein-coupled receptor activity//olfactory receptor activity//extracellular matrix structural constituent	GO:0016021	integral component of membrane	--	--
Spleen	Cluster-48508.68626	453.107	237.943	0.92908	0.0029634	0.38391	5130	734602952	XP_010728457.1	1711	4e-187	galanin receptor type 1 [Larimichthys crocea]	XM_010730155.3	XM_010730155	1712	0	PREDICTED: Larimichthys crocea galanin receptor 1 (galr1), transcript variant X1, mRNA	K04230	GALR1	galanin receptor 1	http://www.genome.jp/dbget-bin/www_bget?ko:K04230	P47211	1267	1.7e-137	Galanin receptor type 1 OS=Homo sapiens OX=9606 GN=GALR1 PE=1 SV=3	PF00001//PF01036//PF13853	7 transmembrane receptor (rhodopsin family)//Bacteriorhodopsin-like protein//Olfactory receptor	GO:0007186//GO:0007187//GO:0006811//GO:0007608	G protein-coupled receptor signaling pathway//G protein-coupled receptor signaling pathway, coupled to cyclic nucleotide second messenger//ion transport//sensory perception of smell	GO:0004930//GO:0004984//GO:0005216	G protein-coupled receptor activity//olfactory receptor activity//ion channel activity	GO:0016021//GO:0016020	integral component of membrane//membrane	--	--
Spleen	Cluster-48508.50786	1992.36	915.286	1.1216	1.3748e-05	0.0093557	9211	1108908052	XP_019114081.1	2017	2.3e-222	endothelin receptor type B [Larimichthys crocea]	XM_027285260.1	XM_027285260	1687	0	PREDICTED: Larimichthys crocea endothelin receptor type B (LOC104920593), transcript variant X3, mRNA	K04198	EDNRB	endothelin receptor type B	http://www.genome.jp/dbget-bin/www_bget?ko:K04198	P35463	1393	7.6e-152	Endothelin receptor type B OS=Sus scrofa OX=9823 GN=EDNRB PE=2 SV=1	PF04272//PF07127//PF13853//PF03626//PF15221//PF00001//PF13656//PF01193	Phospholamban//Late nodulin protein//Olfactory receptor//Prokaryotic Cytochrome C oxidase subunit IV//Lens epithelial cell protein LEP503//7 transmembrane receptor (rhodopsin family)//RNA polymerase Rpb3/Rpb11 dimerisation domain//RNA polymerase Rpb3/Rpb11 dimerisation domain	GO:0007608//GO:0006351//GO:0006144//GO:0006810//GO:0006816//GO:0007187//GO:0007186//GO:0006206//GO:0007275//GO:0009878	sensory perception of smell//transcription, DNA-templated//purine nucleobase metabolic process//transport//calcium ion transport//G protein-coupled receptor signaling pathway, coupled to cyclic nucleotide second messenger//G protein-coupled receptor signaling pathway//pyrimidine nucleobase metabolic process//multicellular organism development//nodule morphogenesis	GO:0004984//GO:0046872//GO:0005246//GO:0004930//GO:0046983//GO:0003899//GO:0042030	olfactory receptor activity//metal ion binding//calcium channel regulator activity//G protein-coupled receptor activity//protein dimerization activity//DNA-directed 5'-3' RNA polymerase activity//ATPase inhibitor activity	GO:0016021//GO:0005730//GO:0016020	integral component of membrane//nucleolus//membrane	--	--
Spleen	Cluster-48508.45443	1452.34	953.552	0.60646	0.027648	0.99962	2019	1109001723	XP_019131954.1	504	1.4e-47	ADM isoform X1 [Larimichthys crocea]	LT972192.1	LT972192	1608	0	Larimichthys crocea genome assembly, chromosome: III	K12333	ADM	adrenomedullin	http://www.genome.jp/dbget-bin/www_bget?ko:K12333	O62827	172	6.3e-11	ADM OS=Bos taurus OX=9913 GN=ADM PE=2 SV=2	PF00214	Calcitonin / CGRP / IAPP family	GO:0007165	signal transduction	GO:0005179	hormone activity	GO:0005576	extracellular region	--	--
Spleen	Cluster-48508.48423	2204.05	1060.54	1.0552	0.000231	0.069016	6334	1108918972	XP_010741077.2	1410	3.9e-152	growth hormone receptor isoform X1 [Larimichthys crocea]	LT972198.1	LT972198	1335	0	Larimichthys crocea genome assembly, chromosome: IX	K05080	GHR	growth hormone receptor	http://www.genome.jp/dbget-bin/www_bget?ko:K05080	Q95JF2	414	1.7e-38	Growth hormone receptor OS=Ailuropoda melanoleuca OX=9646 GN=GHR PE=2 SV=1	PF00041	Fibronectin type III domain	--	--	GO:0005515	protein binding	--	--	--	--
Spleen	Cluster-48508.50931	36.7377	13.3698	1.4501	0.039357	0.99962	1882	734637540	XP_010747461.1	1538	1.7e-167	apelin receptor A [Larimichthys crocea]	XM_010749159.3	XM_010749159	1526	0	PREDICTED: Larimichthys crocea apelin receptor A (LOC104933655), mRNA	K04174	APLNR	apelin receptor	http://www.genome.jp/dbget-bin/www_bget?ko:K04174	Q7SZP9	1428	1.3e-156	Apelin receptor A OS=Danio rerio OX=7955 GN=aplnra PE=1 SV=2	PF15247//PF00001	Histone RNA hairpin-binding protein RNA-binding domain//7 transmembrane receptor (rhodopsin family)	GO:0007186	G protein-coupled receptor signaling pathway	GO:0004930//GO:0003723	G protein-coupled receptor activity//RNA binding	GO:0016021	integral component of membrane	--	--
Spleen	Cluster-48508.46079	1415.42	527.739	1.4243	1.7305e-05	0.011356	5609	734624215	XP_010740146.1	1718	6.7e-188	lysophosphatidic acid receptor 1 [Larimichthys crocea]	XM_010741844.3	XM_010741844	2792	0	PREDICTED: Larimichthys crocea lysophosphatidic acid receptor 1 (lpar1), mRNA	K04289	LPAR1, EDG2	lysophosphatidic acid receptor 1	http://www.genome.jp/dbget-bin/www_bget?ko:K04289	Q9PU17	1578	1.6e-173	Lysophosphatidic acid receptor 1-A OS=Xenopus laevis OX=8355 GN=lpar1-a PE=2 SV=1	PF13853//PF00001//PF00275	Olfactory receptor//7 transmembrane receptor (rhodopsin family)//EPSP synthase (3-phosphoshikimate 1-carboxyvinyltransferase)	GO:0007187//GO:0007608//GO:0007186	G protein-coupled receptor signaling pathway, coupled to cyclic nucleotide second messenger//sensory perception of smell//G protein-coupled receptor signaling pathway	GO:0016765//GO:0004930//GO:0004984	transferase activity, transferring alkyl or aryl (other than methyl) groups//G protein-coupled receptor activity//olfactory receptor activity	GO:0016021	integral component of membrane	--	--
Spleen	Cluster-48508.39793	35.2099	15.8308	1.148	0.048254	0.99962	2596	1108898595	XP_019112472.1	1543	6.1e-168	prostaglandin E2 receptor EP2 subtype isoform X1 [Larimichthys crocea]	XM_019256927.2	XM_019256927	857	0	PREDICTED: Larimichthys crocea prostaglandin E2 receptor EP2 subtype (LOC104938523), transcript variant X1, mRNA	K04259	PTGER2	prostaglandin E receptor 2	http://www.genome.jp/dbget-bin/www_bget?ko:K04259	P43116	631	4.9e-64	Prostaglandin E2 receptor EP2 subtype OS=Homo sapiens OX=9606 GN=PTGER2 PE=2 SV=2	PF00001	7 transmembrane receptor (rhodopsin family)	GO:0007186	G protein-coupled receptor signaling pathway	GO:0004930	G protein-coupled receptor activity	GO:0016021	integral component of membrane	--	--
Spleen	Cluster-48508.52283	167.803	40.2422	2.052	5.1427e-05	0.022588	1384	1529883086	XP_010732984.3	1051	3.6e-111	pro-opiomelanocortin [Larimichthys crocea]	XM_010734682.3	XM_010734682	939	0	PREDICTED: Larimichthys crocea pro-opiomelanocortin (LOC104921984), mRNA	K05228	POMC	proopiomelanocortin	http://www.genome.jp/dbget-bin/www_bget?ko:K05228	Q04618	510	2.8e-50	Pro-opiomelanocortin B OS=Oncorhynchus mykiss OX=8022 GN=pomcb PE=2 SV=1	--	--	--	--	--	--	--	--	--	--
Spleen	Cluster-48508.58435	3831.64	2273.68	0.75297	0.00067914	0.14446	4344	1108887070	XP_010738807.2	1765	1.8e-193	proteinase-activated receptor 1 [Larimichthys crocea]	XM_010740505.3	XM_010740505	1428	0	PREDICTED: Larimichthys crocea proteinase-activated receptor 1 (LOC104926611), mRNA	K03914	F2R, PAR1	coagulation factor II (thrombin) receptor	http://www.genome.jp/dbget-bin/www_bget?ko:K03914	P47749	761	6.9e-79	Proteinase-activated receptor 1 OS=Xenopus laevis OX=8355 GN=f2r PE=1 SV=1	PF00001	7 transmembrane receptor (rhodopsin family)	GO:0007186	G protein-coupled receptor signaling pathway	GO:0004930	G protein-coupled receptor activity	GO:0016021	integral component of membrane	--	--
Spleen	Cluster-48508.79037	53.9182	0.31662	7.2955	0.018301	0.99962	2866	1228979461	XP_022053721.1	1050	9.8e-111	trypsinogen-like protein 3 [Acanthochromis polyacanthus]	LT972182.1	LT972182	840	0	Larimichthys crocea genome assembly, chromosome: XVI	K01312	PRSS1_2_3	trypsin	http://www.genome.jp/dbget-bin/www_bget?ko:K01312	O93267	957	8.5e-102	Trypsinogen-like protein 3 OS=Pseudopleuronectes americanus OX=8265 GN=trp3 PE=2 SV=1	PF00089	Trypsin	GO:0006508	proteolysis	GO:0004252	serine-type endopeptidase activity	--	--	--	--
Spleen	Cluster-48508.59374	130.988	73.3777	0.83178	0.04117	0.99962	1873	734635773	XP_010746493.1	1586	4.5e-173	B2 bradykinin receptor [Larimichthys crocea]	XM_010748191.3	XM_010748191	1431	0	PREDICTED: Larimichthys crocea B2 bradykinin receptor (LOC104932866), mRNA	K03916	BDKRB2	bradykinin receptor B2	http://www.genome.jp/dbget-bin/www_bget?ko:K03916	P25023	723	7.5e-75	B2 bradykinin receptor OS=Rattus norvegicus OX=10116 GN=Bdkrb2 PE=1 SV=4	PF00001//PF10324	7 transmembrane receptor (rhodopsin family)//Serpentine type 7TM GPCR chemoreceptor Srw	GO:0007187//GO:0007186	G protein-coupled receptor signaling pathway, coupled to cyclic nucleotide second messenger//G protein-coupled receptor signaling pathway	GO:0008528//GO:0004930	G protein-coupled peptide receptor activity//G protein-coupled receptor activity	GO:0016021	integral component of membrane	--	--
Spleen	Cluster-48508.49610	187.06	98.3492	0.92817	0.0072177	0.67207	1146	513131148	AGO18322.1	415	1.7e-37	reverse transcriptase, partial [Clarias batrachus]	LR132000.1	LR132000	251	1.27863e-126	Gouania willdenowi genome assembly, chromosome: 6	K04810	CHRNA9	nicotinic acetylcholine receptor alpha-9	http://www.genome.jp/dbget-bin/www_bget?ko:K04810	P08548	358	9.7e-33	LINE-1 reverse transcriptase homolog OS=Nycticebus coucang OX=9470 PE=4 SV=1	--	--	--	--	--	--	--	--	--	--
Spleen	Cluster-48508.26504	379.081	242.996	0.64231	0.018368	0.99962	5102	1530000449	XP_010730604.3	4212	0	metabotropic glutamate receptor 5 [Larimichthys crocea]	XM_010732302.3	XM_010732302	3003	0	PREDICTED: Larimichthys crocea glutamate metabotropic receptor 5 (grm5), transcript variant X2, mRNA	K04604	GRM5	metabotropic glutamate receptor 5	http://www.genome.jp/dbget-bin/www_bget?ko:K04604	P31424	2995	0	Metabotropic glutamate receptor 5 OS=Rattus norvegicus OX=10116 GN=Grm5 PE=1 SV=2	PF06003//PF00003//PF07562//PF10588	Survival motor neuron protein (SMN)//7 transmembrane sweet-taste receptor of 3 GCPR//Nine Cysteines Domain of family 3 GPCR//NADH-ubiquinone oxidoreductase-G iron-sulfur binding region	GO:0006397//GO:0007186//GO:0055114	mRNA processing//G protein-coupled receptor signaling pathway//oxidation-reduction process	GO:0016491//GO:0003723//GO:0004930	oxidoreductase activity//RNA binding//G protein-coupled receptor activity	GO:0016021//GO:0005634//GO:0005737	integral component of membrane//nucleus//cytoplasm	--	--
Spleen	Cluster-48508.42616	258.285	145.721	0.82462	0.033378	0.99962	7006	1108929695	XP_019117175.1	2500	1.8e-278	muscarinic acetylcholine receptor M5 [Larimichthys crocea]	XM_019261630.2	XM_019261630	3136	0	PREDICTED: Larimichthys crocea muscarinic acetylcholine receptor M5 (LOC104926704), mRNA	K04133	CHRM5	muscarinic acetylcholine receptor M5	http://www.genome.jp/dbget-bin/www_bget?ko:K04133	Q5IS53	1475	1.8e-161	Muscarinic acetylcholine receptor M5 OS=Pan troglodytes OX=9598 GN=CHRM5 PE=2 SV=1	PF13853//PF00001	Olfactory receptor//7 transmembrane receptor (rhodopsin family)	GO:0007608//GO:0007186//GO:0007187	sensory perception of smell//G protein-coupled receptor signaling pathway//G protein-coupled receptor signaling pathway, coupled to cyclic nucleotide second messenger	GO:0004984//GO:0004930	olfactory receptor activity//G protein-coupled receptor activity	GO:0016021	integral component of membrane	KOG4220	Muscarinic acetylcholine receptor
Spleen	Cluster-48508.53215	4400.59	1826.42	1.2684	1.8193e-05	0.011868	5738	974116562	XP_015257747.1	597	6.7e-58	PREDICTED: endothelin B receptor-like [Cyprinodon variegatus]	LT972175.1	LT972175	1668	0	Larimichthys crocea genome assembly, chromosome: I	K04197	EDNRA	endothelin receptor type A	http://www.genome.jp/dbget-bin/www_bget?ko:K04197	P25101	552	1.6e-54	Endothelin-1 receptor OS=Homo sapiens OX=9606 GN=EDNRA PE=1 SV=1	PF10324//PF00001	Serpentine type 7TM GPCR chemoreceptor Srw//7 transmembrane receptor (rhodopsin family)	GO:0007187//GO:0007186	G protein-coupled receptor signaling pathway, coupled to cyclic nucleotide second messenger//G protein-coupled receptor signaling pathway	GO:0008528//GO:0004930	G protein-coupled peptide receptor activity//G protein-coupled receptor activity	GO:0016021	integral component of membrane	--	--
Spleen	Cluster-48508.26393	4.68162	0	4.7326	0.023456	0.99962	1636	1529932698	XP_010739039.3	1274	6e-137	proenkephalin-A [Larimichthys crocea]	XM_010740737.3	XM_010740737	1075	0	PREDICTED: Larimichthys crocea proenkephalin-A (LOC104926797), mRNA	K18832	PENK	proenkephalin A	http://www.genome.jp/dbget-bin/www_bget?ko:K18832	P0DP56	923	4.2e-98	Proenkephalin-A OS=Meiacanthus atrodorsalis OX=1405650 PE=2 SV=1	PF11109//PF01160	Orexigenic neuropeptide Qrfp/P518//Vertebrate endogenous opioids neuropeptide	GO:0007218	neuropeptide signaling pathway	GO:0031854	orexigenic neuropeptide QRFP receptor binding	--	--	--	--
Spleen	Cluster-48508.58869	1350.62	586.748	1.2023	3.6765e-05	0.018217	9708	1529928880	XP_027146124.1	1517	2.4e-164	leptin receptor isoform X1 [Larimichthys crocea]	XM_027290324.1	XM_027290324	1325	0	PREDICTED: Larimichthys crocea leptin receptor (lepr), transcript variant X3, mRNA	K05062	LEPR, CD295	leptin receptor	http://www.genome.jp/dbget-bin/www_bget?ko:K05062	P48356	415	2e-38	Leptin receptor OS=Mus musculus OX=10090 GN=Lepr PE=1 SV=1	PF15220//PF00041	Hypoxia-inducible lipid droplet-associated//Fibronectin type III domain	GO:0008284//GO:0001819//GO:0010884	positive regulation of cell population proliferation//positive regulation of cytokine production//positive regulation of lipid storage	GO:0005515	protein binding	--	--	--	--
Spleen	Cluster-48508.39593	1638.14	878.006	0.89963	0.00034976	0.092029	3875	734629909	XP_010743270.1	1432	6.7e-155	prostaglandin E2 receptor EP1 subtype [Larimichthys crocea]	XM_010744968.3	XM_010744968	1099	0	PREDICTED: Larimichthys crocea prostaglandin E2 receptor EP1 subtype (LOC104930238), mRNA	K04258	PTGER1	prostaglandin E receptor 1	http://www.genome.jp/dbget-bin/www_bget?ko:K04258	P34995	595	1.1e-59	Prostaglandin E2 receptor EP1 subtype OS=Homo sapiens OX=9606 GN=PTGER1 PE=2 SV=3	PF00001	7 transmembrane receptor (rhodopsin family)	GO:0007186	G protein-coupled receptor signaling pathway	GO:0004930	G protein-coupled receptor activity	GO:0016021	integral component of membrane	--	--
Spleen	Cluster-48508.7682	14.6621	2.37549	2.6586	0.018745	0.99962	2758	734603556	XP_010728791.1	1445	1.5e-156	5-hydroxytryptamine receptor 1F [Larimichthys crocea]	XM_010730489.3	XM_010730489	2316	0	PREDICTED: Larimichthys crocea 5-hydroxytryptamine receptor 1F (htr1f), transcript variant X1, mRNA	K04153	HTR1	5-hydroxytryptamine receptor 1	http://www.genome.jp/dbget-bin/www_bget?ko:K04153	Q9N2D9	820	6.3e-86	5-hydroxytryptamine receptor 1F (Fragment) OS=Pan troglodytes OX=9598 GN=HTR1F PE=3 SV=1	PF00001//PF13853	7 transmembrane receptor (rhodopsin family)//Olfactory receptor	GO:0007187//GO:0007608//GO:0007186	G protein-coupled receptor signaling pathway, coupled to cyclic nucleotide second messenger//sensory perception of smell//G protein-coupled receptor signaling pathway	GO:0004930//GO:0004984	G protein-coupled receptor activity//olfactory receptor activity	GO:0016021	integral component of membrane	--	--
Spleen	Cluster-48508.69060	1648.98	989.557	0.7362	0.0015525	0.24662	5195	1529871783	XP_010732951.3	1437	2.4e-155	prostaglandin E2 receptor EP1 subtype [Larimichthys crocea]	LT972175.1	LT972175	1603	0	Larimichthys crocea genome assembly, chromosome: I	K04258	PTGER1	prostaglandin E receptor 1	http://www.genome.jp/dbget-bin/www_bget?ko:K04258	Q9BGL8	579	1e-57	Prostaglandin E2 receptor EP1 subtype OS=Canis lupus familiaris OX=9615 GN=PTGER1 PE=3 SV=1	PF02249//PF00001	Methyl-coenzyme M reductase alpha subunit, C-terminal domain//7 transmembrane receptor (rhodopsin family)	GO:0046656//GO:0015948//GO:0007186	folic acid biosynthetic process//methanogenesis//G protein-coupled receptor signaling pathway	GO:0004930//GO:0050524	G protein-coupled receptor activity//coenzyme-B sulfoethylthiotransferase activity	GO:0016021	integral component of membrane	--	--
Spleen	Cluster-48508.20936	680.283	437.214	0.63683	0.021542	0.99962	3492	1529901768	XP_027142539.1	1723	1.1e-188	relaxin-3 receptor 1 [Larimichthys crocea]	LT972177.1	LT972177	2384	0	Larimichthys crocea genome assembly, chromosome: XI	K08397	RXFP3, RLN3R1	relaxin family peptide receptor 3	http://www.genome.jp/dbget-bin/www_bget?ko:K08397	Q9NSD7	571	5.9e-57	Relaxin-3 receptor 1 OS=Homo sapiens OX=9606 GN=RXFP3 PE=1 SV=1	PF00001	7 transmembrane receptor (rhodopsin family)	GO:0007186	G protein-coupled receptor signaling pathway	GO:0004930	G protein-coupled receptor activity	GO:0016021	integral component of membrane	--	--
Spleen	Cluster-48508.48495	277.168	102.535	1.4356	0.00010801	0.039009	7144	734599262	XP_010751713.1	1615	7.5e-176	type-1 angiotensin II receptor [Larimichthys crocea]	XM_010753411.3	XM_010753411	1895	0	PREDICTED: Larimichthys crocea angiotensin II receptor type 1 (agtr1), mRNA	K04166	AGTR1	angiotensin II receptor type 1	http://www.genome.jp/dbget-bin/www_bget?ko:K04166	P35373	900	8.6e-95	Type-1 angiotensin II receptor B OS=Xenopus laevis OX=8355 GN=agtr1-b PE=2 SV=1	PF00001//PF02244//PF00246//PF01314	7 transmembrane receptor (rhodopsin family)//Carboxypeptidase activation peptide//Zinc carboxypeptidase//Aldehyde ferredoxin oxidoreductase, domains 2 & 3	GO:0006508//GO:0007186//GO:0055114//GO:0006118	proteolysis//G protein-coupled receptor signaling pathway//oxidation-reduction process//obsolete electron transport	GO:0051536//GO:0016491//GO:0004180//GO:0004181//GO:0016625//GO:0004930//GO:0009055//GO:0008270	iron-sulfur cluster binding//oxidoreductase activity//carboxypeptidase activity//metallocarboxypeptidase activity//oxidoreductase activity, acting on the aldehyde or oxo group of donors, iron-sulfur protein as acceptor//G protein-coupled receptor activity//electron transfer activity//zinc ion binding	GO:0016021	integral component of membrane	--	--
Spleen	Cluster-48508.26011	502.954	304.779	0.72306	0.019235	0.99962	4932	734595132	XP_010729804.1	1816	2.5e-199	neurotensin receptor type 1 [Larimichthys crocea]	XM_010731502.3	XM_010731502	1962	0	PREDICTED: Larimichthys crocea neurotensin receptor 1 (ntsr1), mRNA	K04211	NTSR1	neurotensin receptor 1	http://www.genome.jp/dbget-bin/www_bget?ko:K04211	P20789	1137	2e-122	Neurotensin receptor type 1 OS=Rattus norvegicus OX=10116 GN=Ntsr1 PE=1 SV=1	PF00001//PF00895//PF07677//PF13853//PF01918	7 transmembrane receptor (rhodopsin family)//ATP synthase protein 8//A-macroglobulin receptor binding domain//Olfactory receptor//Alba	GO:0007186//GO:0015986//GO:0007187//GO:0007608	G protein-coupled receptor signaling pathway//ATP synthesis coupled proton transport//G protein-coupled receptor signaling pathway, coupled to cyclic nucleotide second messenger//sensory perception of smell	GO:0004930//GO:0015078//GO:0003676//GO:0004984	G protein-coupled receptor activity//proton transmembrane transporter activity//nucleic acid binding//olfactory receptor activity	GO:0005576//GO:0000276//GO:0016021	extracellular region//mitochondrial proton-transporting ATP synthase complex, coupling factor F(o)//integral component of membrane	KOG3656	FOG: 7 transmembrane receptor
Spleen	Cluster-48508.42962	2211.78	1171.4	0.91693	8.2682e-05	0.03228	5739	1109015703	XP_010727602.2	1941	9.5e-214	prostaglandin E2 receptor EP3 subtype [Larimichthys crocea]	XM_010729300.3	XM_010729300	1776	0	PREDICTED: Larimichthys crocea prostaglandin E2 receptor EP3 subtype (LOC104917766), mRNA	K04260	PTGER3	prostaglandin E receptor 3	http://www.genome.jp/dbget-bin/www_bget?ko:K04260	P46069	1010	1.2e-107	Prostaglandin E2 receptor EP3 subtype OS=Oryctolagus cuniculus OX=9986 GN=PTGER3 PE=2 SV=1	PF12822//PF00001	ECF transporter, substrate-specific component//7 transmembrane receptor (rhodopsin family)	GO:0007186	G protein-coupled receptor signaling pathway	GO:0022857//GO:0004930	transmembrane transporter activity//G protein-coupled receptor activity	GO:0016021	integral component of membrane	--	--
Spleen	Cluster-48508.56334	5408.56	3716.25	0.54134	0.014117	0.9816	9028	1108987020	XP_019126528.1	649	9.8e-64	calcitonin gene-related peptide type 1 receptor [Larimichthys crocea]	LT972196.1	LT972196	1762	0	Larimichthys crocea genome assembly, chromosome: VII	K04577	CALCRL	calcitonin receptor-like	http://www.genome.jp/dbget-bin/www_bget?ko:K04577	Q16602	439	3.1e-41	Calcitonin gene-related peptide type 1 receptor OS=Homo sapiens OX=9606 GN=CALCRL PE=1 SV=2	PF00002//PF08437//PF02793	7 transmembrane receptor (Secretin family)//Glycosyl transferase family 8 C-terminal//Hormone receptor domain	GO:0009103//GO:0007186	lipopolysaccharide biosynthetic process//G protein-coupled receptor signaling pathway	GO:0004930//GO:0008918	G protein-coupled receptor activity//lipopolysaccharide 3-alpha-galactosyltransferase activity	GO:0016021//GO:0016020	integral component of membrane//membrane	--	--
Spleen	Cluster-48508.50579	6508.88	4280.04	0.60475	0.0185	0.99962	3959	1108913591	XP_010737093.2	1753	4.1e-192	lysophosphatidic acid receptor 6 [Larimichthys crocea]	LT972179.1	LT972179	1933	0	Larimichthys crocea genome assembly, chromosome: XIII	K04273	LPAR6, P2RY5	lysophosphatidic acid receptor 6	http://www.genome.jp/dbget-bin/www_bget?ko:K04273	Q4G072	1188	1.9e-128	Lysophosphatidic acid receptor 6 OS=Rattus norvegicus OX=10116 GN=Lpar6 PE=2 SV=1	PF00001	7 transmembrane receptor (rhodopsin family)	GO:0007186	G protein-coupled receptor signaling pathway	GO:0004930	G protein-coupled receptor activity	GO:0016021	integral component of membrane	--	--
Spleen	Cluster-48508.56273	338.051	123.178	1.4531	2.5353e-05	0.014711	2980	1250150588	XP_022615343.1	1633	2.6e-178	sphingosine 1-phosphate receptor 3-like [Seriola dumerili]	CP027278.1	CP027278	1412	0	Lateolabrax maculatus chromosome Lm17	K04290	S1PR3, EDG3	sphingosine 1-phosphate receptor 3	http://www.genome.jp/dbget-bin/www_bget?ko:K04290	Q9Z0U9	808	1.7e-84	Sphingosine 1-phosphate receptor 3 OS=Mus musculus OX=10090 GN=S1pr3 PE=2 SV=1	PF00001	7 transmembrane receptor (rhodopsin family)	GO:0007186	G protein-coupled receptor signaling pathway	GO:0004930	G protein-coupled receptor activity	GO:0016021	integral component of membrane	--	--
Brain	Cluster-48508.76585	1182.19	4291.4	-1.8598	0.0060272	0.24628	2139	1108965153	XP_019122897.1	2934	0	glutamate receptor 2 isoform X2 [Larimichthys crocea]	XM_019267354.2	XM_019267354	1942	0	PREDICTED: Larimichthys crocea glutamate ionotropic receptor AMPA type subunit 2 (gria2), transcript variant X4, mRNA	K05198	GRIA2	glutamate receptor 2	http://www.genome.jp/dbget-bin/www_bget?ko:K05198	P19491	2456	9.6e-276	Glutamate receptor 2 OS=Rattus norvegicus OX=10116 GN=Gria2 PE=1 SV=2	PF10613//PF00255//PF00060	Ligated ion channel L-glutamate- and glycine-binding site//Glutathione peroxidase//Ligand-gated ion channel	GO:0007165//GO:0006979//GO:0055114//GO:0006749//GO:0006804//GO:0007268//GO:0006811	signal transduction//response to oxidative stress//oxidation-reduction process//glutathione metabolic process//obsolete peroxidase reaction//chemical synaptic transmission//ion transport	GO:0015276//GO:0004970//GO:0004602	ligand-gated ion channel activity//ionotropic glutamate receptor activity//glutathione peroxidase activity	GO:0016020	membrane	--	--
Brain	Cluster-48508.86967	57.0631	155.283	-1.4449	0.043622	0.7038	3761	1529900047	XP_027142242.1	4796	0	glutamate receptor ionotropic, NMDA 2D isoform X2 [Larimichthys crocea]	XM_027286442.1	XM_027286442	2688	0	PREDICTED: Larimichthys crocea glutamate receptor ionotropic, NMDA 2D (LOC104929792), transcript variant X3, mRNA	K05212	GRIN2D	glutamate receptor ionotropic, NMDA 2D	http://www.genome.jp/dbget-bin/www_bget?ko:K05212	Q62645	2775	1.3e-312	Glutamate receptor ionotropic, NMDA 2D OS=Rattus norvegicus OX=10116 GN=Grin2d PE=1 SV=2	PF10613//PF00779//PF00060	Ligated ion channel L-glutamate- and glycine-binding site//BTK motif//Ligand-gated ion channel	GO:0007268//GO:0007165//GO:0006811//GO:0035556	chemical synaptic transmission//signal transduction//ion transport//intracellular signal transduction	GO:0015276//GO:0004970	ligand-gated ion channel activity//ionotropic glutamate receptor activity	GO:0016020	membrane	--	--
Brain	Cluster-48508.24627	50.4164	287.925	-2.513	0.0038651	0.18484	2284	1529877727	XP_027139104.1	3509	0	glutamate receptor ionotropic, NMDA 2B isoform X1 [Larimichthys crocea]	XM_019256446.2	XM_019256446	2113	0	PREDICTED: Larimichthys crocea glutamate receptor ionotropic, NMDA 2B (LOC104938869), transcript variant X8, mRNA	K05210	GRIN2B	glutamate receptor ionotropic, NMDA 2B	http://www.genome.jp/dbget-bin/www_bget?ko:K05210	A7XY94	2689	9.8e-303	Glutamate receptor ionotropic, NMDA 2B OS=Xenopus laevis OX=8355 GN=grin2b PE=1 SV=1	PF10613//PF00060	Ligated ion channel L-glutamate- and glycine-binding site//Ligand-gated ion channel	GO:0007165//GO:0007268//GO:0006811	signal transduction//chemical synaptic transmission//ion transport	GO:0015276//GO:0004970	ligand-gated ion channel activity//ionotropic glutamate receptor activity	GO:0016020	membrane	--	--
Brain	Cluster-48508.4611	13.7406	96.7196	-2.8176	0.0004996	0.04523	3122	1529942985	XP_027146811.1	1603	8.1e-175	vasoactive intestinal polypeptide receptor 2 [Larimichthys crocea]	XM_027291010.1	XM_027291010	1310	0	PREDICTED: Larimichthys crocea vasoactive intestinal peptide receptor 2 (vipr2), mRNA	K04590	VIPR2	vasoactive intestinal peptide receptor 2	http://www.genome.jp/dbget-bin/www_bget?ko:K04590	P41587	979	2.6e-104	Vasoactive intestinal polypeptide receptor 2 OS=Homo sapiens OX=9606 GN=VIPR2 PE=1 SV=2	PF02793//PF00002	Hormone receptor domain//7 transmembrane receptor (Secretin family)	GO:0007186	G protein-coupled receptor signaling pathway	GO:0004930	G protein-coupled receptor activity	GO:0016021//GO:0016020	integral component of membrane//membrane	--	--
Brain	Cluster-48508.30261	112.675	520.314	-2.2053	0.0023133	0.13018	2637	1529865509	XP_010731164.3	2191	4.5e-243	gamma-aminobutyric acid receptor subunit alpha-2 [Larimichthys crocea]	XM_010732862.3	XM_010732862	2182	0	PREDICTED: Larimichthys crocea gamma-aminobutyric acid receptor subunit alpha-2 (LOC104920558), mRNA	K05175	GABRA	gamma-aminobutyric acid receptor subunit alpha	http://www.genome.jp/dbget-bin/www_bget?ko:K05175	Q5RCC5	1812	5.6e-201	Gamma-aminobutyric acid receptor subunit alpha-2 OS=Pongo abelii OX=9601 GN=GABRA2 PE=2 SV=2	PF02931//PF02932	Neurotransmitter-gated ion-channel ligand binding domain//Neurotransmitter-gated ion-channel transmembrane region	GO:0006811	ion transport	GO:0005230	extracellular ligand-gated ion channel activity	GO:0016021	integral component of membrane	--	--
Brain	Cluster-48508.12564	84.9132	195.797	-1.2044	0.010549	0.34036	7495	1529870960	XP_027138165.1	2416	1e-268	glycine receptor subunit alpha-3 [Larimichthys crocea]	XM_027282364.1	XM_027282364	1757	0	PREDICTED: Larimichthys crocea glycine receptor alpha 3 (glra3), mRNA	K05195	GLRA3	glycine receptor alpha-3	http://www.genome.jp/dbget-bin/www_bget?ko:K05195	Q91XP5	1744	1.2e-192	Glycine receptor subunit alpha-3 OS=Mus musculus OX=10090 GN=Glra3 PE=1 SV=2	PF02932//PF02931//PF00143	Neurotransmitter-gated ion-channel transmembrane region//Neurotransmitter-gated ion-channel ligand binding domain//Interferon alpha/beta domain	GO:0007165//GO:0006811//GO:0006952	signal transduction//ion transport//defense response	GO:0005230//GO:0005126	extracellular ligand-gated ion channel activity//cytokine receptor binding	GO:0005576//GO:0016021	extracellular region//integral component of membrane	KOG3644	Ligand-gated ion channel
Brain	Cluster-48508.85253	68.0525	252.56	-1.8908	0.0016994	0.10827	4485	1529902575	XP_027142632.1	2782	0	glutamate receptor ionotropic, kainate 2 isoform X2 [Larimichthys crocea]	XM_027286829.1	XM_027286829	2228	0	PREDICTED: Larimichthys crocea glutamate receptor ionotropic, kainate 2 (LOC104918405), transcript variant X2, mRNA	K05202	GRIK2	glutamate receptor, ionotropic kainate 2	http://www.genome.jp/dbget-bin/www_bget?ko:K05202	Q38PU3	2520	7.6e-283	Glutamate receptor ionotropic, kainate 2 OS=Macaca fascicularis OX=9541 GN=GRIK2 PE=2 SV=1	PF02879//PF10613	Phosphoglucomutase/phosphomannomutase, alpha/beta/alpha domain II//Ligated ion channel L-glutamate- and glycine-binding site	GO:0005975//GO:0006811//GO:0007268//GO:0007165	carbohydrate metabolic process//ion transport//chemical synaptic transmission//signal transduction	GO:0004970	ionotropic glutamate receptor activity	GO:0016020	membrane	--	--
Brain	Cluster-48508.85252	165.65	503.198	-1.6026	0.012898	0.3754	11254	1079792196	XP_018521238.1	995	9.2e-104	PREDICTED: glutamate receptor ionotropic, kainate 2 isoform X2 [Lates calcarifer]	LT972176.1	LT972176	2836	0	Larimichthys crocea genome assembly, chromosome: X	K05202	GRIK2	glutamate receptor, ionotropic kainate 2	http://www.genome.jp/dbget-bin/www_bget?ko:K05202	Q38PU3	944	1.1e-99	Glutamate receptor ionotropic, kainate 2 OS=Macaca fascicularis OX=9541 GN=GRIK2 PE=2 SV=1	PF04567//PF01295//PF07348//PF00060//PF03449//PF15461	RNA polymerase Rpb2, domain 5//Adenylate cyclase, class-I//Syd protein (SUKH-2)//Ligand-gated ion channel//Transcription elongation factor, N-terminal//Beta-carotene 15,15'-dioxygenase	GO:0006811//GO:0006171//GO:0006351//GO:0006144//GO:0032784//GO:0055114	ion transport//cAMP biosynthetic process//transcription, DNA-templated//purine nucleobase metabolic process//regulation of DNA-templated transcription, elongation//oxidation-reduction process	GO:0016702//GO:0004016//GO:0003677//GO:0015276	oxidoreductase activity, acting on single donors with incorporation of molecular oxygen, incorporation of two atoms of oxygen//adenylate cyclase activity//DNA binding//ligand-gated ion channel activity	GO:0016020//GO:0009898	membrane//cytoplasmic side of plasma membrane	KOG1052	Glutamate-gated kainate-type ion channel receptor subunit GluR5 and related subunits
Brain	Cluster-48508.26334	47.8259	357.044	-2.8982	3.4179e-06	0.0007713	3055	1529892599	XP_027141297.1	4315	0	glutamate receptor ionotropic, NMDA 2B [Larimichthys crocea]	XM_027285496.1	XM_027285496	2818	0	PREDICTED: Larimichthys crocea glutamate ionotropic receptor NMDA type subunit 2B (grin2b), transcript variant X4, mRNA	K05210	GRIN2B	glutamate receptor ionotropic, NMDA 2B	http://www.genome.jp/dbget-bin/www_bget?ko:K05210	Q5R1P3	2270	5.1e-254	Glutamate receptor ionotropic, NMDA 2B OS=Canis lupus familiaris OX=9615 GN=GRIN2B PE=2 SV=1	PF00060//PF06112	Ligand-gated ion channel//Gammaherpesvirus capsid protein	GO:0006811	ion transport	GO:0015276	ligand-gated ion channel activity	GO:0016020//GO:0019028	membrane//viral capsid	--	--
Brain	Cluster-48508.25123	89.4671	290.532	-1.6987	0.0077622	0.28798	1502	1317127295	XP_023275664.1	1690	3.2e-185	D(2) dopamine receptor isoform X2 [Seriola lalandi dorsalis]	XM_010729634.3	XM_010729634	1390	0	PREDICTED: Larimichthys crocea dopamine receptor D2 (drd2), mRNA	K04145	DRD2	dopamine receptor D2	http://www.genome.jp/dbget-bin/www_bget?ko:K04145	P53453	1420	9.1e-156	D(2)-like dopamine receptor OS=Takifugu rubripes OX=31033 GN=d215 PE=3 SV=1	PF00001//PF01807//PF04114//PF13853	7 transmembrane receptor (rhodopsin family)//CHC2 zinc finger//Gaa1-like, GPI transamidase component//Olfactory receptor	GO:0006260//GO:0007608//GO:0006351//GO:0006269//GO:0007186//GO:0007187	DNA replication//sensory perception of smell//transcription, DNA-templated//DNA replication, synthesis of RNA primer//G protein-coupled receptor signaling pathway//G protein-coupled receptor signaling pathway, coupled to cyclic nucleotide second messenger	GO:0004984//GO:0003677//GO:0008270//GO:0004930//GO:0003896	olfactory receptor activity//DNA binding//zinc ion binding//G protein-coupled receptor activity//DNA primase activity	GO:0042765//GO:0005657//GO:0005730//GO:0016021	GPI-anchor transamidase complex//replication fork//nucleolus//integral component of membrane	--	--
Brain	Cluster-4737.0	0	6.88745	-5.1996	0.027272	0.55651	900	1529954816	XP_027129075.1	752	1.1e-76	melatonin receptor type 1B-B-like [Larimichthys crocea]	XM_027273274.1	XM_027273274	826	0	PREDICTED: Larimichthys crocea melatonin receptor type 1B-B-like (LOC113744307), mRNA	K04286	MTNR1B	melatonin receptor type 1B	http://www.genome.jp/dbget-bin/www_bget?ko:K04286	P51049	601	5.1e-61	Melatonin receptor type 1B-B OS=Danio rerio OX=7955 GN=mtnr1bb PE=2 SV=2	PF00001//PF13853	7 transmembrane receptor (rhodopsin family)//Olfactory receptor	GO:0007608//GO:0007186//GO:0007187	sensory perception of smell//G protein-coupled receptor signaling pathway//G protein-coupled receptor signaling pathway, coupled to cyclic nucleotide second messenger	GO:0004930//GO:0004984	G protein-coupled receptor activity//olfactory receptor activity	GO:0016021	integral component of membrane	--	--
Brain	Cluster-48508.25887	113.848	378.146	-1.7312	0.0055625	0.23375	2640	1317130712	XP_023277478.1	3743	0	glutamate receptor 1-like isoform X2 [Seriola lalandi dorsalis]	XM_019276218.2	XM_019276218	2181	0	PREDICTED: Larimichthys crocea glutamate receptor 1 (LOC104931884), transcript variant X3, mRNA	K05197	GRIA1	glutamate receptor 1	http://www.genome.jp/dbget-bin/www_bget?ko:K05197	Q38PU8	2666	5.3e-300	Glutamate receptor 1 OS=Macaca fascicularis OX=9541 GN=GRIA1 PE=2 SV=1	PF10613//PF00060	Ligated ion channel L-glutamate- and glycine-binding site//Ligand-gated ion channel	GO:0006811//GO:0007165//GO:0007268	ion transport//signal transduction//chemical synaptic transmission	GO:0004970//GO:0015276	ionotropic glutamate receptor activity//ligand-gated ion channel activity	GO:0016020	membrane	--	--
Brain	Cluster-48508.73465	672.089	1433.06	-1.0922	0.013872	0.38969	1979	317420039	CBN82075.1	873	2.3e-90	Glucagon family neuropeptides [Dicentrarchus labrax]	JN585761.1	JN585761	889	0	Sparus aurata pitutiary adenylate cyclase activating peptide (PRP-PACAP) mRNA, complete cds	K05262	ADCYAP	adenylate cyclase activating polypeptide	http://www.genome.jp/dbget-bin/www_bget?ko:K05262	P41585	768	4.8e-80	Glucagon family neuropeptides OS=Oncorhynchus nerka OX=8023 PE=2 SV=1	PF00123	Peptide hormone	GO:0007165	signal transduction	GO:0005179	hormone activity	GO:0005576	extracellular region	--	--
Brain	Cluster-48508.25142	39.5067	177.19	-2.1647	0.0094966	0.32125	1499	1529877739	XP_027139107.1	1629	3.7e-178	glutamate receptor ionotropic, NMDA 2B isoform X1 [Larimichthys crocea]	XM_019256445.2	XM_019256445	879	0	PREDICTED: Larimichthys crocea glutamate receptor ionotropic, NMDA 2B (LOC104938869), transcript variant X7, mRNA	K05210	GRIN2B	glutamate receptor ionotropic, NMDA 2B	http://www.genome.jp/dbget-bin/www_bget?ko:K05210	Q00960	892	1.5e-94	Glutamate receptor ionotropic, NMDA 2B OS=Rattus norvegicus OX=10116 GN=Grin2b PE=1 SV=1	PF00060	Ligand-gated ion channel	GO:0006811	ion transport	GO:0015276	ligand-gated ion channel activity	GO:0016020	membrane	--	--
Brain	Cluster-48508.77171	789.075	3856.58	-2.2889	3.5606e-05	0.0057895	3360	1079773803	XP_018556812.1	1663	9.6e-182	PREDICTED: delta-type opioid receptor-like [Lates calcarifer]	XM_010739867.3	XM_010739867	1567	0	PREDICTED: Larimichthys crocea delta-type opioid receptor (LOC104926090), mRNA	K04213	OPRD1	delta-type opioid receptor	http://www.genome.jp/dbget-bin/www_bget?ko:K04213	P41143	1143	2.7e-123	Delta-type opioid receptor OS=Homo sapiens OX=9606 GN=OPRD1 PE=1 SV=4	PF13853//PF00001	Olfactory receptor//7 transmembrane receptor (rhodopsin family)	GO:0007186//GO:0007608//GO:0007187	G protein-coupled receptor signaling pathway//sensory perception of smell//G protein-coupled receptor signaling pathway, coupled to cyclic nucleotide second messenger	GO:0004930//GO:0004984	G protein-coupled receptor activity//olfactory receptor activity	GO:0016021	integral component of membrane	--	--
Brain	Cluster-48508.78026	1032.35	4001.17	-1.9544	0.009282	0.31705	7654	1108948472	XP_019120132.1	2319	1.9e-257	gamma-aminobutyric acid receptor subunit alpha-6 [Larimichthys crocea]	XR_003461492.1	XR_003461492	1662	0	PREDICTED: Larimichthys crocea gamma-aminobutyric acid receptor subunit alpha-6 (LOC104917809), transcript variant X2, misc_RNA	K05175	GABRA	gamma-aminobutyric acid receptor subunit alpha	http://www.genome.jp/dbget-bin/www_bget?ko:K05175	Q90845	1650	9.9e-182	Gamma-aminobutyric acid receptor subunit alpha-6 OS=Gallus gallus OX=9031 GN=GABRA6 PE=2 SV=1	PF02931//PF02932//PF04277	Neurotransmitter-gated ion-channel ligand binding domain//Neurotransmitter-gated ion-channel transmembrane region//Oxaloacetate decarboxylase, gamma chain	GO:0006814//GO:0006811//GO:0036376//GO:0006525//GO:0006090//GO:0006560	sodium ion transport//ion transport//sodium ion export across plasma membrane//arginine metabolic process//pyruvate metabolic process//proline metabolic process	GO:0005230//GO:0008948//GO:0015081	extracellular ligand-gated ion channel activity//oxaloacetate decarboxylase activity//sodium ion transmembrane transporter activity	GO:0016020//GO:0016021	membrane//integral component of membrane	--	--
Brain	Cluster-48508.10770	0	67.2651	-8.4741	1.8754e-09	7.9116e-07	1540	17369958	Q9YGK7.1	1144	6.6e-122	RecName: Full=Somatolactin; Short=SL; Flags: Precursor	AF062520.1	AF062520	1404	0	Sciaenops ocellatus somatolactin precursor, mRNA, complete cds	K05438	GH	growth hormone	http://www.genome.jp/dbget-bin/www_bget?ko:K05438	Q9YGK7	1144	9.4e-124	Somatolactin OS=Sciaenops ocellatus OX=76340 PE=2 SV=1	PF00103	Somatotropin hormone family	GO:0007165	signal transduction	GO:0005179	hormone activity	GO:0005576	extracellular region	--	--
Brain	Cluster-48508.27896	1084.23	3417.15	-1.6561	0.0046295	0.20795	5478	1109003089	XP_019132493.1	4469	0	metabotropic glutamate receptor 1 isoform X2 [Larimichthys crocea]	XM_019276948.2	XM_019276948	2688	0	PREDICTED: Larimichthys crocea metabotropic glutamate receptor 1 (LOC104929400), transcript variant X2, mRNA	K04603	GRM1	metabotropic glutamate receptor 1	http://www.genome.jp/dbget-bin/www_bget?ko:K04603	Q13255	3716	0	Metabotropic glutamate receptor 1 OS=Homo sapiens OX=9606 GN=GRM1 PE=1 SV=3	PF07562//PF00003	Nine Cysteines Domain of family 3 GPCR//7 transmembrane sweet-taste receptor of 3 GCPR	GO:0007186	G protein-coupled receptor signaling pathway	GO:0004930	G protein-coupled receptor activity	GO:0016021	integral component of membrane	--	--
Brain	Cluster-48508.24575	101.839	365.604	-1.8426	0.00028642	0.029523	2746	734601467	XP_010727639.1	1215	6.9e-130	gamma-aminobutyric acid receptor subunit beta-2 [Larimichthys crocea]	LT972177.1	LT972177	1247	0	Larimichthys crocea genome assembly, chromosome: XI	K05181	GABRB	gamma-aminobutyric acid receptor subunit beta	http://www.genome.jp/dbget-bin/www_bget?ko:K05181	D1LYT2	1090	3.1e-117	Gamma-aminobutyric acid receptor subunit beta-2 OS=Macaca mulatta OX=9544 GN=GABRB2 PE=2 SV=1	PF02931	Neurotransmitter-gated ion-channel ligand binding domain	GO:0006811	ion transport	GO:0005230	extracellular ligand-gated ion channel activity	GO:0016021	integral component of membrane	--	--
Brain	Cluster-48508.69021	71.0631	228.675	-1.6864	0.00052124	0.046551	5259	1108940142	XP_019118900.1	2089	6e-231	neuropeptide FF receptor 2 [Larimichthys crocea]	XM_019263355.2	XM_019263355	2237	0	PREDICTED: Larimichthys crocea neuropeptide FF receptor 2 (LOC109139489), mRNA	K08375	NPFFR2	neuropeptide FF receptor 2	http://www.genome.jp/dbget-bin/www_bget?ko:K08375	Q9Y5X5	1286	1.1e-139	Neuropeptide FF receptor 2 OS=Homo sapiens OX=9606 GN=NPFFR2 PE=1 SV=2	PF00001//PF02137//PF13853	7 transmembrane receptor (rhodopsin family)//Adenosine-deaminase (editase) domain//Olfactory receptor	GO:0007608//GO:0006144//GO:0006807//GO:0007186//GO:0006396//GO:0007187	sensory perception of smell//purine nucleobase metabolic process//nitrogen compound metabolic process//G protein-coupled receptor signaling pathway//RNA processing//G protein-coupled receptor signaling pathway, coupled to cyclic nucleotide second messenger	GO:0004984//GO:0003723//GO:0004930//GO:0004000	olfactory receptor activity//RNA binding//G protein-coupled receptor activity//adenosine deaminase activity	GO:0016021	integral component of membrane	KOG4219	G protein-coupled receptor
Brain	Cluster-48508.76160	90.9638	317.4	-1.8015	0.0033151	0.1672	3384	1529892596	XP_027141296.1	3375	0	glutamate receptor ionotropic, NMDA 2B [Larimichthys crocea]	XM_027285493.1	XM_027285493	3115	0	PREDICTED: Larimichthys crocea glutamate ionotropic receptor NMDA type subunit 2B (grin2b), transcript variant X1, mRNA	K05210	GRIN2B	glutamate receptor ionotropic, NMDA 2B	http://www.genome.jp/dbget-bin/www_bget?ko:K05210	Q13224	2520	5.8e-283	Glutamate receptor ionotropic, NMDA 2B OS=Homo sapiens OX=9606 GN=GRIN2B PE=1 SV=3	PF10613//PF02600//PF00060	Ligated ion channel L-glutamate- and glycine-binding site//Disulfide bond formation protein DsbB//Ligand-gated ion channel	GO:0006811//GO:0007268//GO:0006118//GO:0007165//GO:0006457	ion transport//chemical synaptic transmission//obsolete electron transport//signal transduction//protein folding	GO:0004970//GO:0015276//GO:0015035	ionotropic glutamate receptor activity//ligand-gated ion channel activity//protein disulfide oxidoreductase activity	GO:0016020//GO:0016021	membrane//integral component of membrane	--	--
Brain	Cluster-48508.75993	215.821	659.893	-1.6119	0.00015967	0.019086	2980	1529925266	XP_010753533.3	2352	1.1e-261	gamma-aminobutyric acid receptor subunit beta-3 isoform X1 [Larimichthys crocea]	XM_010755231.3	XM_010755231	2165	0	PREDICTED: Larimichthys crocea gamma-aminobutyric acid receptor subunit beta-3 (LOC104938783), transcript variant X1, mRNA	K05181	GABRB	gamma-aminobutyric acid receptor subunit beta	http://www.genome.jp/dbget-bin/www_bget?ko:K05181	P19019	2036	6.7e-227	Gamma-aminobutyric acid receptor subunit beta-3 OS=Gallus gallus OX=9031 GN=GABRB3 PE=2 SV=1	PF04999//PF02932//PF02931	Cell division protein FtsL//Neurotransmitter-gated ion-channel transmembrane region//Neurotransmitter-gated ion-channel ligand binding domain	GO:0006811//GO:0051301	ion transport//cell division	GO:0005230	extracellular ligand-gated ion channel activity	GO:0016021	integral component of membrane	KOG3643	GABA receptor
Brain	Cluster-48508.68626	276.834	599.726	-1.115	0.012713	0.37346	5130	734602952	XP_010728457.1	1711	4e-187	galanin receptor type 1 [Larimichthys crocea]	XM_010730155.3	XM_010730155	1712	0	PREDICTED: Larimichthys crocea galanin receptor 1 (galr1), transcript variant X1, mRNA	K04230	GALR1	galanin receptor 1	http://www.genome.jp/dbget-bin/www_bget?ko:K04230	P47211	1267	1.7e-137	Galanin receptor type 1 OS=Homo sapiens OX=9606 GN=GALR1 PE=1 SV=3	PF00001//PF01036//PF13853	7 transmembrane receptor (rhodopsin family)//Bacteriorhodopsin-like protein//Olfactory receptor	GO:0007186//GO:0007187//GO:0006811//GO:0007608	G protein-coupled receptor signaling pathway//G protein-coupled receptor signaling pathway, coupled to cyclic nucleotide second messenger//ion transport//sensory perception of smell	GO:0004930//GO:0004984//GO:0005216	G protein-coupled receptor activity//olfactory receptor activity//ion channel activity	GO:0016021//GO:0016020	integral component of membrane//membrane	--	--
Brain	Cluster-48508.12676	7.1133	344.851	-5.5748	8.1199e-14	6.4311e-11	831	1529939012	XP_027147539.1	697	2.4e-70	pro-opiomelanocortin isoform X2 [Larimichthys crocea]	XM_027291738.1	XM_027291738	546	0	PREDICTED: Larimichthys crocea pro-opiomelanocortin (LOC104939766), transcript variant X2, mRNA	K05228	POMC	proopiomelanocortin	http://www.genome.jp/dbget-bin/www_bget?ko:K05228	Q9YGK2	653	4.4e-67	Pro-opiomelanocortin OS=Thunnus obesus OX=8241 GN=pomc PE=2 SV=1	PF00341//PF05434//PF03523	PDGF/VEGF domain//TMEM9//Macrophage scavenger receptor	GO:0008283//GO:0006898//GO:0040007//GO:0007165	cell population proliferation//receptor-mediated endocytosis//growth//signal transduction	GO:0008083//GO:0005044	growth factor activity//scavenger receptor activity	GO:0016020//GO:0016021	membrane//integral component of membrane	--	--
Brain	Cluster-48508.7588	6.7574	52.663	-2.9464	0.015532	0.41642	2279	1529948806	XP_019127335.2	2270	2.7e-252	thyrotropin-releasing hormone receptor [Larimichthys crocea]	XM_019271790.2	XM_019271790	1632	0	PREDICTED: Larimichthys crocea thyrotropin-releasing hormone receptor (LOC109141456), mRNA	K04282	TRHR	thyrotropin-releasing hormone receptor	http://www.genome.jp/dbget-bin/www_bget?ko:K04282	Q28596	1111	9.4e-120	Thyrotropin-releasing hormone receptor OS=Ovis aries OX=9940 GN=TRHR PE=2 SV=1	PF04103//PF13853//PF10324//PF00001	CD20-like family//Olfactory receptor//Serpentine type 7TM GPCR chemoreceptor Srw//7 transmembrane receptor (rhodopsin family)	GO:0007608//GO:0007186//GO:0007187	sensory perception of smell//G protein-coupled receptor signaling pathway//G protein-coupled receptor signaling pathway, coupled to cyclic nucleotide second messenger	GO:0004984//GO:0004930//GO:0008528	olfactory receptor activity//G protein-coupled receptor activity//G protein-coupled peptide receptor activity	GO:0016021	integral component of membrane	KOG3656	FOG: 7 transmembrane receptor
Brain	Cluster-48508.8457	0	15.8319	-6.3965	0.0004032	0.038371	750	7406747	AAF61751.1	943	6.6e-99	growth hormone precursor [Sciaenops ocellatus]	AF065165.1	AF065165	667	0	Sciaenops ocellatus growth hormone precursor, mRNA, complete cds	K05438	GH	growth hormone	http://www.genome.jp/dbget-bin/www_bget?ko:K05438	Q9IB11	935	7.9e-100	Somatotropin OS=Sciaenops ocellatus OX=76340 GN=gh PE=2 SV=2	PF00103	Somatotropin hormone family	GO:0007165	signal transduction	GO:0005179	hormone activity	GO:0005576	extracellular region	--	--
Brain	Cluster-48508.24587	56.0628	174.22	-1.6322	0.0074832	0.28284	5302	1469932387	XP_026169054.1	2963	0	glutamate receptor ionotropic, kainate 4 [Mastacembelus armatus]	XM_027280739.1	XM_027280739	2504	0	PREDICTED: Larimichthys crocea glutamate ionotropic receptor kainate type subunit 4 (grik4), transcript variant X1, mRNA	K05204	GRIK4	glutamate receptor, ionotropic kainate 4	http://www.genome.jp/dbget-bin/www_bget?ko:K05204	Q5IS46	2379	2e-266	Glutamate receptor ionotropic, kainate 4 OS=Pan troglodytes OX=9598 GN=GRIK4 PE=2 SV=1	PF00060//PF03840//PF10613//PF00779	Ligand-gated ion channel//Preprotein translocase SecG subunit//Ligated ion channel L-glutamate- and glycine-binding site//BTK motif	GO:0007268//GO:0015031//GO:0035556//GO:0006811//GO:0007165//GO:0009306	chemical synaptic transmission//protein transport//intracellular signal transduction//ion transport//signal transduction//protein secretion	GO:0015276//GO:0015450//GO:0004970	ligand-gated ion channel activity//P-P-bond-hydrolysis-driven protein transmembrane transporter activity//ionotropic glutamate receptor activity	GO:0009941//GO:0016020//GO:0016021	chloroplast envelope//membrane//integral component of membrane	--	--
Brain	Cluster-48508.77014	152.165	712.863	-2.228	0.0001086	0.014213	6302	1529956867	XP_027129270.1	1997	3.3e-220	glutamate receptor 3 isoform X6 [Larimichthys crocea]	LT972180.1	LT972180	1941	0	Larimichthys crocea genome assembly, chromosome: XIV	K05199	GRIA3	glutamate receptor 3	http://www.genome.jp/dbget-bin/www_bget?ko:K05199	Q38PU6	1682	1.6e-185	Glutamate receptor 3 OS=Macaca fascicularis OX=9541 GN=GRIA3 PE=2 SV=1	PF10613	Ligated ion channel L-glutamate- and glycine-binding site	GO:0006811//GO:0007165//GO:0007268	ion transport//signal transduction//chemical synaptic transmission	GO:0004970	ionotropic glutamate receptor activity	GO:0016020	membrane	--	--
Brain	Cluster-48508.77015	78.495	295.03	-1.9105	0.0022976	0.1295	2598	1395228616	AWP00232.1	827	6.4e-85	AMPA receptor subunit GluR3A [Scophthalmus maximus]	LT972180.1	LT972180	1919	0	Larimichthys crocea genome assembly, chromosome: XIV	K05199	GRIA3	glutamate receptor 3	http://www.genome.jp/dbget-bin/www_bget?ko:K05199	P19492	802	7.2e-84	Glutamate receptor 3 OS=Rattus norvegicus OX=10116 GN=Gria3 PE=1 SV=1	PF00060	Ligand-gated ion channel	GO:0006811	ion transport	GO:0015276	ligand-gated ion channel activity	GO:0016020	membrane	KOG1054	Glutamate-gated AMPA-type ion channel receptor subunit GluR2 and related subunits
Brain	Cluster-48508.25919	92.6052	265.813	-1.5221	0.019356	0.46637	9064	1250152844	XP_022616575.1	275	2.3e-20	glutamate receptor 4 isoform X1 [Seriola dumerili]	LT972180.1	LT972180	1977	0	Larimichthys crocea genome assembly, chromosome: XIV	K05200	GRIA4	glutamate receptor 4	http://www.genome.jp/dbget-bin/www_bget?ko:K05200	P48058	239	4.8e-18	Glutamate receptor 4 OS=Homo sapiens OX=9606 GN=GRIA4 PE=1 SV=2	PF11635	Mediator complex subunit 16	--	--	--	--	GO:0016592	mediator complex	--	--
Brain	Cluster-48508.42452	58.8761	281.542	-2.2553	8.3164e-06	0.0016903	5554	1108990055	XP_019127392.1	2409	5e-268	D(1)-like dopamine receptor [Larimichthys crocea]	XM_019271847.2	XM_019271847	3757	0	PREDICTED: Larimichthys crocea D(1)-like dopamine receptor (LOC104924026), mRNA	K04144	DRD1	dopamine receptor D1	http://www.genome.jp/dbget-bin/www_bget?ko:K04144	P53452	2159	6.8e-241	D(1)-like dopamine receptor OS=Takifugu rubripes OX=31033 GN=d14 PE=3 SV=1	PF00001	7 transmembrane receptor (rhodopsin family)	GO:0007186	G protein-coupled receptor signaling pathway	GO:0004930	G protein-coupled receptor activity	GO:0016021	integral component of membrane	--	--
Brain	Cluster-48508.42616	17.5387	86.8679	-2.3038	0.0082166	0.29912	7006	1108929695	XP_019117175.1	2500	1.8e-278	muscarinic acetylcholine receptor M5 [Larimichthys crocea]	XM_019261630.2	XM_019261630	3136	0	PREDICTED: Larimichthys crocea muscarinic acetylcholine receptor M5 (LOC104926704), mRNA	K04133	CHRM5	muscarinic acetylcholine receptor M5	http://www.genome.jp/dbget-bin/www_bget?ko:K04133	Q5IS53	1475	1.8e-161	Muscarinic acetylcholine receptor M5 OS=Pan troglodytes OX=9598 GN=CHRM5 PE=2 SV=1	PF13853//PF00001	Olfactory receptor//7 transmembrane receptor (rhodopsin family)	GO:0007608//GO:0007186//GO:0007187	sensory perception of smell//G protein-coupled receptor signaling pathway//G protein-coupled receptor signaling pathway, coupled to cyclic nucleotide second messenger	GO:0004984//GO:0004930	olfactory receptor activity//G protein-coupled receptor activity	GO:0016021	integral component of membrane	KOG4220	Muscarinic acetylcholine receptor
Brain	Cluster-48508.77013	9.74358	52.888	-2.4483	0.0052528	0.22445	1778	1211239971	XP_021473941.1	573	1.2e-55	glutamate receptor 3-like [Oncorhynchus mykiss]	LT972180.1	LT972180	925	0	Larimichthys crocea genome assembly, chromosome: XIV	K05199	GRIA3	glutamate receptor 3	http://www.genome.jp/dbget-bin/www_bget?ko:K05199	P42263	534	5.9e-53	Glutamate receptor 3 OS=Homo sapiens OX=9606 GN=GRIA3 PE=1 SV=2	PF00060//PF10613	Ligand-gated ion channel//Ligated ion channel L-glutamate- and glycine-binding site	GO:0007268//GO:0007165//GO:0006811	chemical synaptic transmission//signal transduction//ion transport	GO:0015276//GO:0004970	ligand-gated ion channel activity//ionotropic glutamate receptor activity	GO:0016020	membrane	KOG1054	Glutamate-gated AMPA-type ion channel receptor subunit GluR2 and related subunits
Brain	Cluster-48508.26710	968.419	3131.23	-1.6929	0.0158	0.42003	2117	642122103	CDQ63783.1	1178	1e-125	unnamed protein product [Oncorhynchus mykiss]	LT972178.1	LT972178	1477	0	Larimichthys crocea genome assembly, chromosome: XII	K05198	GRIA2	glutamate receptor 2	http://www.genome.jp/dbget-bin/www_bget?ko:K05198	Q38PU7	1131	4.2e-122	Glutamate receptor 2 OS=Macaca fascicularis OX=9541 GN=GRIA2 PE=2 SV=1	PF00060	Ligand-gated ion channel	GO:0006811	ion transport	GO:0015276	ligand-gated ion channel activity	GO:0016020	membrane	KOG1054	Glutamate-gated AMPA-type ion channel receptor subunit GluR2 and related subunits
Brain	Cluster-48508.26713	112.009	416.859	-1.8949	0.0026701	0.14446	5386	1529954658	XP_027129051.1	1772	3.5e-194	gamma-aminobutyric acid receptor subunit beta-4 isoform X2 [Larimichthys crocea]	CP032586.1	CP032586	1767	0	Lateolabrax maculatus linkage group 12 sequence	K05192	GABRQ	gamma-aminobutyric acid receptor subunit theta	http://www.genome.jp/dbget-bin/www_bget?ko:K05192	P24045	1511	9.2e-166	Gamma-aminobutyric acid receptor subunit beta-4 OS=Gallus gallus OX=9031 GN=GABRB4 PE=2 SV=1	PF02932//PF02931	Neurotransmitter-gated ion-channel transmembrane region//Neurotransmitter-gated ion-channel ligand binding domain	GO:0006811	ion transport	GO:0005230	extracellular ligand-gated ion channel activity	GO:0016021	integral component of membrane	KOG3643	GABA receptor
Brain	Cluster-48508.76678	361.315	891.303	-1.3019	0.024396	0.52172	1350	1108880240	XP_019117124.1	1098	1.3e-116	metabotropic glutamate receptor 2 [Larimichthys crocea]	XM_019261683.2	XM_019261683	1138	0	PREDICTED: Larimichthys crocea metabotropic glutamate receptor 2 (LOC104920514), transcript variant X3, mRNA	K04605	GRM2_3	metabotropic glutamate receptor 2/3	http://www.genome.jp/dbget-bin/www_bget?ko:K04605	Q5RAL3	784	4.6e-82	Metabotropic glutamate receptor 3 OS=Pongo abelii OX=9601 GN=GRM3 PE=2 SV=1	--	--	--	--	--	--	--	--	KOG1056	Glutamate-gated metabotropic ion channel receptor subunit GRM2 and related subunits, G-protein coupled receptor superfamily
Brain	Cluster-48508.78250	41.1576	238.875	-2.5344	0.00024149	0.025986	5147	--	--	--	--	--	LT972177.1	LT972177	873	0	Larimichthys crocea genome assembly, chromosome: XI	K04215	OPRM1	mu-type opioid receptor	http://www.genome.jp/dbget-bin/www_bget?ko:K04215	--	--	--	--	PF02736	Myosin N-terminal SH3-like domain	--	--	GO:0005524//GO:0003774	ATP binding//motor activity	GO:0016459	myosin complex	--	--
Brain	Cluster-48508.9195	70.9231	240.529	-1.7609	0.00032388	0.032644	4206	1108975357	XP_019124584.1	4649	0	glutamate receptor ionotropic, delta-1 isoform X1 [Larimichthys crocea]	XM_019269039.2	XM_019269039	2908	0	PREDICTED: Larimichthys crocea glutamate receptor ionotropic, delta-1 (LOC104928296), transcript variant X1, mRNA	K05206	GRID1	glutamate receptor delta-1 subunit	http://www.genome.jp/dbget-bin/www_bget?ko:K05206	Q62640	3524	0	Glutamate receptor ionotropic, delta-1 OS=Rattus norvegicus OX=10116 GN=Grid1 PE=2 SV=1	PF00060//PF10613	Ligand-gated ion channel//Ligated ion channel L-glutamate- and glycine-binding site	GO:0006811//GO:0007165//GO:0007268	ion transport//signal transduction//chemical synaptic transmission	GO:0004970//GO:0015276	ionotropic glutamate receptor activity//ligand-gated ion channel activity	GO:0016020	membrane	--	--
Brain	Cluster-48508.8852	146.355	419.987	-1.5206	0.0073678	0.28009	6576	1083331413	XP_018616137.1	4290	0	metabotropic glutamate receptor 4 [Scleropages formosus]	XM_027288319.1	XM_027288319	4423	0	PREDICTED: Larimichthys crocea metabotropic glutamate receptor 4 (LOC104927451), mRNA	K04607	GRM4	metabotropic glutamate receptor 4	http://www.genome.jp/dbget-bin/www_bget?ko:K04607	Q1ZZH0	3891	0	Metabotropic glutamate receptor 4 OS=Macaca fascicularis OX=9541 GN=GRM4 PE=2 SV=1	PF17232//PF07562//PF00003	Elicitor peptide 1-7//Nine Cysteines Domain of family 3 GPCR//7 transmembrane sweet-taste receptor of 3 GCPR	GO:0045087//GO:0007186	innate immune response//G protein-coupled receptor signaling pathway	GO:0004930	G protein-coupled receptor activity	GO:0016021	integral component of membrane	--	--
Brain	Cluster-48508.26393	517.577	1296.01	-1.3242	0.0031512	0.16154	1636	1529932698	XP_010739039.3	1274	6e-137	proenkephalin-A [Larimichthys crocea]	XM_010740737.3	XM_010740737	1075	0	PREDICTED: Larimichthys crocea proenkephalin-A (LOC104926797), mRNA	K18832	PENK	proenkephalin A	http://www.genome.jp/dbget-bin/www_bget?ko:K18832	P0DP56	923	4.2e-98	Proenkephalin-A OS=Meiacanthus atrodorsalis OX=1405650 PE=2 SV=1	PF11109//PF01160	Orexigenic neuropeptide Qrfp/P518//Vertebrate endogenous opioids neuropeptide	GO:0007218	neuropeptide signaling pathway	GO:0031854	orexigenic neuropeptide QRFP receptor binding	--	--	--	--
Brain	Cluster-48508.73310	123.676	308.96	-1.3198	0.034461	0.62241	6888	1529870531	XP_019114021.2	1705	2.6e-186	gamma-aminobutyric acid receptor subunit alpha-6 isoform X2 [Larimichthys crocea]	XM_019258476.2	XM_019258476	2239	0	PREDICTED: Larimichthys crocea gamma-aminobutyric acid receptor subunit alpha-6 (LOC104920610), transcript variant X2, mRNA	K05175	GABRA	gamma-aminobutyric acid receptor subunit alpha	http://www.genome.jp/dbget-bin/www_bget?ko:K05175	P20237	964	3.1e-102	Gamma-aminobutyric acid receptor subunit alpha-4 OS=Bos taurus OX=9913 GN=GABRA4 PE=2 SV=2	PF04277//PF02931//PF02932	Oxaloacetate decarboxylase, gamma chain//Neurotransmitter-gated ion-channel ligand binding domain//Neurotransmitter-gated ion-channel transmembrane region	GO:0006814//GO:0006811//GO:0006560//GO:0006525//GO:0036376//GO:0006090	sodium ion transport//ion transport//proline metabolic process//arginine metabolic process//sodium ion export across plasma membrane//pyruvate metabolic process	GO:0015081//GO:0008948//GO:0005230	sodium ion transmembrane transporter activity//oxaloacetate decarboxylase activity//extracellular ligand-gated ion channel activity	GO:0016020//GO:0016021	membrane//integral component of membrane	--	--
Brain	Cluster-48508.11165	240.414	794.603	-1.7246	0.0011518	0.082894	7250	1529891936	XP_027141233.1	7582	0	glutamate receptor ionotropic, NMDA 2A [Larimichthys crocea]	XM_010729168.3	XM_010729168	6489	0	PREDICTED: Larimichthys crocea glutamate ionotropic receptor NMDA type subunit 2A (grin2a), transcript variant X2, mRNA	K05209	GRIN2A	glutamate receptor ionotropic, NMDA 2A	http://www.genome.jp/dbget-bin/www_bget?ko:K05209	B7ZSK1	4772	0	Glutamate receptor ionotropic, NMDA 2A OS=Xenopus laevis OX=8355 GN=grin2a PE=1 SV=1	PF10613//PF05294//PF00060	Ligated ion channel L-glutamate- and glycine-binding site//Scorpion short toxin//Ligand-gated ion channel	GO:0006811//GO:0007268//GO:0009405//GO:0007165	ion transport//chemical synaptic transmission//pathogenesis//signal transduction	GO:0004970//GO:0015276	ionotropic glutamate receptor activity//ligand-gated ion channel activity	GO:0016020//GO:0005576	membrane//extracellular region	--	--
Brain	Cluster-48508.24080	73.1626	330.442	-2.1756	0.0004371	0.040862	1621	1317093856	XP_023257954.1	2164	3.7e-240	glutamate receptor 3 isoform X1 [Seriola lalandi dorsalis]	XM_019268480.2	XM_019268480	1219	0	PREDICTED: Larimichthys crocea glutamate receptor 3 (LOC104923180), transcript variant X3, mRNA	K05199	GRIA3	glutamate receptor 3	http://www.genome.jp/dbget-bin/www_bget?ko:K05199	Q38PU6	1839	2.6e-204	Glutamate receptor 3 OS=Macaca fascicularis OX=9541 GN=GRIA3 PE=2 SV=1	--	--	--	--	--	--	--	--	--	--
Brain	Cluster-48508.10340	2.13047	25.829	-3.6222	0.0049303	0.21621	599	734646007	XP_010752121.1	791	2.2e-81	gonadotropin subunit beta-2 [Larimichthys crocea]	EF433429.1	EF433429	455	0	Micropogonias undulatus luteinizing hormone beta subunit-like protein mRNA, complete cds	K08521	LHB	luteinizing hormone beta polypeptide	http://www.genome.jp/dbget-bin/www_bget?ko:K08521	Q91121	741	2e-77	Gonadotropin subunit beta-2 OS=Morone saxatilis OX=34816 GN=cgbb PE=2 SV=2	--	--	--	--	--	--	--	--	--	--
Brain	Cluster-41551.0	2.44632	25.4131	-3.3877	0.0016906	0.10793	1111	1108994652	XP_010751346.2	1579	1.7e-172	vasoactive intestinal polypeptide receptor 1 [Larimichthys crocea]	XM_010753044.3	XM_010753044	954	0	PREDICTED: Larimichthys crocea vasoactive intestinal peptide receptor 1 (vipr1), mRNA	K04589	VIPR1	vasoactive intestinal peptide receptor 1	http://www.genome.jp/dbget-bin/www_bget?ko:K04589	Q90308	1240	5e-135	Vasoactive intestinal polypeptide receptor OS=Carassius auratus OX=7957 GN=vipr1 PE=2 SV=1	PF00002//PF12601//PF02793	7 transmembrane receptor (Secretin family)//Rubivirus non-structural protein//Hormone receptor domain	GO:0007186//GO:0006144//GO:0006508	G protein-coupled receptor signaling pathway//purine nucleobase metabolic process//proteolysis	GO:0004930//GO:0016817//GO:0004197//GO:0003968//GO:0017111	G protein-coupled receptor activity//hydrolase activity, acting on acid anhydrides//cysteine-type endopeptidase activity//RNA-directed 5'-3' RNA polymerase activity//nucleoside-triphosphatase activity	GO:0031379//GO:0016021//GO:0016020	RNA-directed RNA polymerase complex//integral component of membrane//membrane	--	--
Brain	Cluster-48508.10229	2.13047	95.2343	-5.5123	2.0928e-08	7.6464e-06	618	269784162	ACZ37431.1	649	6.7e-65	glycoprotein alpha subunit [Sciaenops ocellatus]	GU144512.1	GU144512	542	0	Sciaenops ocellatus glycoprotein alpha subunit mRNA, complete cds	K08522	CGA	glycoprotein hormones, alpha polypeptide	http://www.genome.jp/dbget-bin/www_bget?ko:K08522	Q91119	544	1.4e-54	Glycoprotein hormones alpha chain OS=Morone saxatilis OX=34816 GN=cga PE=3 SV=2	PF00236	Glycoprotein hormone	GO:0007165	signal transduction	GO:0005179	hormone activity	GO:0005576	extracellular region	--	--
Brain	Cluster-48508.58335	508.514	1062.11	-1.0624	0.02739	0.55799	5048	1108953932	XP_019121046.1	3233	0	glucocorticoid receptor [Larimichthys crocea]	XM_019265501.2	XM_019265501	3493	0	PREDICTED: Larimichthys crocea glucocorticoid receptor (LOC104938333), mRNA	K05771	NR3C1, GR	glucocorticoid receptor	http://www.genome.jp/dbget-bin/www_bget?ko:K05771	P49843	1870	2e-207	Glucocorticoid receptor OS=Oncorhynchus mykiss OX=8022 GN=nr3c1 PE=1 SV=1	PF00105//PF03854//PF02155//PF05198	Zinc finger, C4 type (two domains)//P-11 zinc finger//Glucocorticoid receptor//Translation initiation factor IF-3, N-terminal domain	GO:0007165//GO:0043402//GO:0006355//GO:0042921//GO:0006413//GO:0006446	signal transduction//glucocorticoid mediated signaling pathway//regulation of transcription, DNA-templated//glucocorticoid receptor signaling pathway//translational initiation//regulation of translational initiation	GO:0005496//GO:0004883//GO:0003723//GO:0043565//GO:0003743//GO:0003677//GO:0008270//GO:0003700	steroid binding//glucocorticoid receptor activity//RNA binding//sequence-specific DNA binding//translation initiation factor activity//DNA binding//zinc ion binding//DNA-binding transcription factor activity	GO:0005840//GO:0005634//GO:0042025//GO:0005667	ribosome//nucleus//host cell nucleus//transcription regulator complex	--	--
Brain	Cluster-48508.26277	76.9959	582.65	-2.9166	1.5432e-06	0.00038428	1054	1108892117	XP_010728061.2	809	3.2e-83	metabotropic glutamate receptor 3 [Larimichthys crocea]	XM_019273892.2	XM_019273892	991	0	PREDICTED: Larimichthys crocea metabotropic glutamate receptor 3 (LOC104918117), transcript variant X1, mRNA	K04605	GRM2_3	metabotropic glutamate receptor 2/3	http://www.genome.jp/dbget-bin/www_bget?ko:K04605	P31422	638	3e-65	Metabotropic glutamate receptor 3 OS=Rattus norvegicus OX=10116 GN=Grm3 PE=1 SV=1	PF03483	B3/4 domain	GO:0006432//GO:0000162//GO:0006571//GO:0009094	phenylalanyl-tRNA aminoacylation//tryptophan biosynthetic process//tyrosine biosynthetic process//L-phenylalanine biosynthetic process	GO:0003723//GO:0004826	RNA binding//phenylalanine-tRNA ligase activity	GO:0009328	phenylalanine-tRNA ligase complex	KOG1056	Glutamate-gated metabotropic ion channel receptor subunit GRM2 and related subunits, G-protein coupled receptor superfamily
Brain	Cluster-48508.26653	996.393	2006.67	-1.01	0.044808	0.71439	5488	929104138	XP_014063197.1	4119	0	PREDICTED: metabotropic glutamate receptor 8-like isoform X1 [Salmo salar]	XM_027291893.1	XM_027291893	2730	0	PREDICTED: Larimichthys crocea metabotropic glutamate receptor 8 (LOC104934193), transcript variant X6, mRNA	K04608	GRM6_7_8	metabotropic glutamate receptor 6/7/8	http://www.genome.jp/dbget-bin/www_bget?ko:K04608	P47743	3792	0	Metabotropic glutamate receptor 8 OS=Mus musculus OX=10090 GN=Grm8 PE=1 SV=2	PF00003//PF07562//PF02892	7 transmembrane sweet-taste receptor of 3 GCPR//Nine Cysteines Domain of family 3 GPCR//BED zinc finger	GO:0007186	G protein-coupled receptor signaling pathway	GO:0004930//GO:0003677	G protein-coupled receptor activity//DNA binding	GO:0016021	integral component of membrane	--	--
Brain	Cluster-48508.28089	3777.16	6280.67	-0.7336	0.045674	0.71728	9814	1317153268	XP_023250642.1	3657	0	gamma-aminobutyric acid type B receptor subunit 1-like isoform X2 [Seriola lalandi dorsalis]	XM_027287038.1	XM_027287038	2041	0	PREDICTED: Larimichthys crocea gamma-aminobutyric acid type B receptor subunit 1 (gabbr1), transcript variant X2, mRNA	K04615	GABBR	gamma-aminobutyric acid type B receptor	http://www.genome.jp/dbget-bin/www_bget?ko:K04615	Q9UBS5	3016	0	Gamma-aminobutyric acid type B receptor subunit 1 OS=Homo sapiens OX=9606 GN=GABBR1 PE=1 SV=1	PF15454//PF02535//PF00003//PF03119	Late endosomal/lysosomal adaptor and MAPK and MTOR activator//ZIP Zinc transporter//7 transmembrane sweet-taste receptor of 3 GCPR//NAD-dependent DNA ligase C4 zinc finger domain	GO:0007186//GO:0042632//GO:0032008//GO:0001919//GO:0055085//GO:0007040//GO:0016197//GO:0006260//GO:0006281//GO:0030001//GO:0071230//GO:0043410	G protein-coupled receptor signaling pathway//cholesterol homeostasis//positive regulation of TOR signaling//regulation of receptor recycling//transmembrane transport//lysosome organization//endosomal transport//DNA replication//DNA repair//metal ion transport//cellular response to amino acid stimulus//positive regulation of MAPK cascade	GO:0003911//GO:0004930//GO:0046873	DNA ligase (NAD+) activity//G protein-coupled receptor activity//metal ion transmembrane transporter activity	GO:0071986//GO:0016021//GO:0031902//GO:0016020//GO:0045121	Ragulator complex//integral component of membrane//late endosome membrane//membrane//membrane raft	KOG1055	GABA-B ion channel receptor subunit GABABR1 and related subunits, G-protein coupled receptor superfamily
Brain	Cluster-48508.28088	3.8917	29.8295	-2.9201	0.0074208	0.28152	820	1529904068	XP_027142839.1	993	1.1e-104	gamma-aminobutyric acid type B receptor subunit 1 isoform X2 [Larimichthys crocea]	XM_027287038.1	XM_027287038	557	0	PREDICTED: Larimichthys crocea gamma-aminobutyric acid type B receptor subunit 1 (gabbr1), transcript variant X2, mRNA	K04615	GABBR	gamma-aminobutyric acid type B receptor	http://www.genome.jp/dbget-bin/www_bget?ko:K04615	Q9Z0U4	481	3.8e-47	Gamma-aminobutyric acid type B receptor subunit 1 OS=Rattus norvegicus OX=10116 GN=Gabbr1 PE=1 SV=1	PF02793	Hormone receptor domain	GO:0007186	G protein-coupled receptor signaling pathway	GO:0004930	G protein-coupled receptor activity	GO:0016020	membrane	--	--
Brain	Cluster-48508.26499	97.3194	512.617	-2.3965	0.0034613	0.1721	2467	1529877735	XP_027139106.1	696	9.5e-70	glutamate receptor ionotropic, NMDA 2B isoform X1 [Larimichthys crocea]	XM_019256444.2	XM_019256444	1919	0	PREDICTED: Larimichthys crocea glutamate receptor ionotropic, NMDA 2B (LOC104938869), transcript variant X1, mRNA	K05210	GRIN2B	glutamate receptor ionotropic, NMDA 2B	http://www.genome.jp/dbget-bin/www_bget?ko:K05210	Q13224	260	4.8e-21	Glutamate receptor ionotropic, NMDA 2B OS=Homo sapiens OX=9606 GN=GRIN2B PE=1 SV=3	PF03153//PF02166//PF09606//PF12090//PF11593	Transcription factor IIA, alpha/beta subunit//Androgen receptor//ARC105 or Med15 subunit of Mediator complex non-fungal//Spt20 family//Mediator complex subunit 3 fungal	GO:0030521//GO:0006357//GO:0006367//GO:0007165//GO:0006355	androgen receptor signaling pathway//regulation of transcription by RNA polymerase II//transcription initiation from RNA polymerase II promoter//signal transduction//regulation of transcription, DNA-templated	GO:0003712//GO:0003677//GO:0005496//GO:0004879	transcription coregulator activity//DNA binding//steroid binding//nuclear receptor activity	GO:0005672//GO:0005667//GO:0016592//GO:0000124//GO:0005634	transcription factor TFIIA complex//transcription regulator complex//mediator complex//SAGA complex//nucleus	--	--
Brain	Cluster-48508.78343	3.08296	24.0657	-2.9724	0.010713	0.34277	1917	1101612931	XP_018970888.1	265	7e-20	PREDICTED: glutamate receptor 3-like [Cyprinus carpio]	LT972180.1	LT972180	566	0	Larimichthys crocea genome assembly, chromosome: XIV	K05199	GRIA3	glutamate receptor 3	http://www.genome.jp/dbget-bin/www_bget?ko:K05199	Q9Z2W9	251	4.2e-20	Glutamate receptor 3 OS=Mus musculus OX=10090 GN=Gria3 PE=1 SV=2	PF04928	Poly(A) polymerase central domain	GO:0043631	RNA polyadenylation	GO:0004652	polynucleotide adenylyltransferase activity	--	--	--	--
Brain	Cluster-48508.22790	7.76344	63.4299	-3.0404	0.00025581	0.027143	4501	1469955506	XP_026164009.1	1871	9.7e-206	neuromedin-B receptor [Mastacembelus armatus]	XM_019254692.2	XM_019254692	1350	0	PREDICTED: Larimichthys crocea neuromedin B receptor (nmbr), mRNA	K04168	NMBR	neuromedin B receptor	http://www.genome.jp/dbget-bin/www_bget?ko:K04168	O54799	1343	2.3e-146	Neuromedin-B receptor OS=Mus musculus OX=10090 GN=Nmbr PE=1 SV=1	PF00001//PF08704//PF13853	7 transmembrane receptor (rhodopsin family)//tRNA methyltransferase complex GCD14 subunit//Olfactory receptor	GO:0007608//GO:0030488//GO:0009451//GO:0007187//GO:0008033//GO:0007186	sensory perception of smell//tRNA methylation//RNA modification//G protein-coupled receptor signaling pathway, coupled to cyclic nucleotide second messenger//tRNA processing//G protein-coupled receptor signaling pathway	GO:0004984//GO:0004930//GO:0016429	olfactory receptor activity//G protein-coupled receptor activity//tRNA (adenine-N1-)-methyltransferase activity	GO:0031515//GO:0016021	tRNA (m1A) methyltransferase complex//integral component of membrane	--	--
Brain	Cluster-48508.62483	800.653	2317.69	-1.5333	0.0025284	0.13881	7755	1079773156	XP_018556461.1	2700	1.3e-301	PREDICTED: glutamate receptor 2-like isoform X1 [Lates calcarifer]	XM_028591521.1	XM_028591521	1727	0	PREDICTED: Perca flavescens glutamate receptor 2-like (LOC114564267), transcript variant X1, mRNA	K05198	GRIA2	glutamate receptor 2	http://www.genome.jp/dbget-bin/www_bget?ko:K05198	Q38PU7	2237	8.6e-250	Glutamate receptor 2 OS=Macaca fascicularis OX=9541 GN=GRIA2 PE=2 SV=1	PF04736//PF10613//PF00060	Eclosion hormone//Ligated ion channel L-glutamate- and glycine-binding site//Ligand-gated ion channel	GO:0006811//GO:0018990//GO:0007218//GO:0007268//GO:0007165	ion transport//ecdysis, chitin-based cuticle//neuropeptide signaling pathway//chemical synaptic transmission//signal transduction	GO:0008255//GO:0004970//GO:0015276	ecdysis-triggering hormone activity//ionotropic glutamate receptor activity//ligand-gated ion channel activity	GO:0016020	membrane	KOG1054	Glutamate-gated AMPA-type ion channel receptor subunit GluR2 and related subunits
Brain	Cluster-48508.23827	308.343	1320.76	-2.0982	7.186e-05	0.010239	3676	734611362	XP_010733080.1	4723	0	gamma-aminobutyric acid type B receptor subunit 2 isoform X1 [Larimichthys crocea]	XM_010734778.3	XM_010734778	3476	0	PREDICTED: Larimichthys crocea gamma-aminobutyric acid type B receptor subunit 2 (gabbr2), transcript variant X1, mRNA	K04615	GABBR	gamma-aminobutyric acid type B receptor	http://www.genome.jp/dbget-bin/www_bget?ko:K04615	O75899	3500	0	Gamma-aminobutyric acid type B receptor subunit 2 OS=Homo sapiens OX=9606 GN=GABBR2 PE=1 SV=1	PF06423//PF11770//PF00003//PF05557//PF12859	GWT1//GRB2-binding adapter (GAPT)//7 transmembrane sweet-taste receptor of 3 GCPR//Mitotic checkpoint protein//Anaphase-promoting complex subunit 1	GO:0006506//GO:0007094//GO:0007186	GPI anchor biosynthetic process//mitotic spindle assembly checkpoint//G protein-coupled receptor signaling pathway	GO:0004930//GO:0016746	G protein-coupled receptor activity//transferase activity, transferring acyl groups	GO:0005680//GO:0016021	anaphase-promoting complex//integral component of membrane	KOG1055	GABA-B ion channel receptor subunit GABABR1 and related subunits, G-protein coupled receptor superfamily
Brain	Cluster-48508.33203	0.318319	8.41638	-4.5125	0.024079	0.5175	919	734633822	XP_010745415.1	651	5.8e-65	thyrotropin-releasing hormone receptor [Larimichthys crocea]	XM_010747113.3	XM_010747113	760	0	PREDICTED: Larimichthys crocea thyrotropin-releasing hormone receptor (LOC104931981), mRNA	K04282	TRHR	thyrotropin-releasing hormone receptor	http://www.genome.jp/dbget-bin/www_bget?ko:K04282	Q28596	355	1.7e-32	Thyrotropin-releasing hormone receptor OS=Ovis aries OX=9940 GN=TRHR PE=2 SV=1	PF00001//PF10324	7 transmembrane receptor (rhodopsin family)//Serpentine type 7TM GPCR chemoreceptor Srw	GO:0007187//GO:0007186	G protein-coupled receptor signaling pathway, coupled to cyclic nucleotide second messenger//G protein-coupled receptor signaling pathway	GO:0008528//GO:0004930	G protein-coupled peptide receptor activity//G protein-coupled receptor activity	GO:0016021	integral component of membrane	--	--
Brain	Cluster-48508.75954	458.089	1384.74	-1.5959	0.0036159	0.17727	2046	657763931	XP_008316642.1	318	5.3e-26	gamma-aminobutyric acid receptor subunit delta isoform X1 [Cynoglossus semilaevis]	LT972196.1	LT972196	988	0	Larimichthys crocea genome assembly, chromosome: VII	K05184	GABRD	gamma-aminobutyric acid receptor subunit delta	http://www.genome.jp/dbget-bin/www_bget?ko:K05184	O14764	179	9.9e-12	Gamma-aminobutyric acid receptor subunit delta OS=Homo sapiens OX=9606 GN=GABRD PE=1 SV=2	PF04004//PF02052	Leo1-like protein//Gallidermin	GO:0042742//GO:0006368//GO:0016570	defense response to bacterium//transcription elongation from RNA polymerase II promoter//histone modification	--	--	GO:0016593//GO:0005576	Cdc73/Paf1 complex//extracellular region	--	--
Brain	Cluster-48508.75953	110.211	426.102	-1.9501	0.0075441	0.28366	10645	47222786	CAG01753.1	203	6e-12	unnamed protein product, partial [Tetraodon nigroviridis]	LT972196.1	LT972196	1981	0	Larimichthys crocea genome assembly, chromosome: VII	K05184	GABRD	gamma-aminobutyric acid receptor subunit delta	http://www.genome.jp/dbget-bin/www_bget?ko:K05184	P22933	154	4.1e-08	Gamma-aminobutyric acid receptor subunit delta OS=Mus musculus OX=10090 GN=Gabrd PE=2 SV=1	PF02052//PF04004	Gallidermin//Leo1-like protein	GO:0042742//GO:0016570//GO:0006368	defense response to bacterium//histone modification//transcription elongation from RNA polymerase II promoter	--	--	GO:0016593//GO:0005576	Cdc73/Paf1 complex//extracellular region	--	--
Brain	Cluster-48508.26709	310.2	879.601	-1.5032	0.026892	0.55188	770	1391813316	XP_025025773.1	265	2.8e-20	glutamate receptor 2 isoform X2 [Python bivittatus]	LT972178.1	LT972178	682	0	Larimichthys crocea genome assembly, chromosome: XII	K05198	GRIA2	glutamate receptor 2	http://www.genome.jp/dbget-bin/www_bget?ko:K05198	Q9Z2W9	260	1.5e-21	Glutamate receptor 3 OS=Mus musculus OX=10090 GN=Gria3 PE=1 SV=2	PF03661	Transmembrane protein 33/Nucleoporin POM33	--	--	--	--	GO:0016021	integral component of membrane	KOG1054	Glutamate-gated AMPA-type ion channel receptor subunit GluR2 and related subunits
Brain	Cluster-48508.77978	11.894	49.7725	-2.0598	0.018186	0.44887	382	1316085013	XP_023184722.1	606	4e-60	glutamate receptor 3-like isoform X2 [Xiphophorus maculatus]	XM_019268480.2	XM_019268480	327	2.26686e-169	PREDICTED: Larimichthys crocea glutamate receptor 3 (LOC104923180), transcript variant X3, mRNA	K05199	GRIA3	glutamate receptor 3	http://www.genome.jp/dbget-bin/www_bget?ko:K05199	Q9Z2W9	560	1.2e-56	Glutamate receptor 3 OS=Mus musculus OX=10090 GN=Gria3 PE=1 SV=2	PF00060	Ligand-gated ion channel	GO:0006811	ion transport	GO:0015276	ligand-gated ion channel activity	GO:0016020	membrane	KOG1054	Glutamate-gated AMPA-type ion channel receptor subunit GluR2 and related subunits
Brain	Cluster-48508.73669	30.0733	121.377	-2.0095	0.026981	0.55269	2528	1109003091	XP_010742214.2	728	1.9e-73	metabotropic glutamate receptor 1 isoform X3 [Larimichthys crocea]	CP032593.1	CP032593	1250	0	Lateolabrax maculatus linkage group 19 sequence	K04603	GRM1	metabotropic glutamate receptor 1	http://www.genome.jp/dbget-bin/www_bget?ko:K04603	Q13255	619	1.2e-62	Metabotropic glutamate receptor 1 OS=Homo sapiens OX=9606 GN=GRM1 PE=1 SV=3	--	--	--	--	--	--	--	--	KOG1056	Glutamate-gated metabotropic ion channel receptor subunit GRM2 and related subunits, G-protein coupled receptor superfamily
Brain	Cluster-48508.25780	51.4053	308.018	-2.5825	0.00021529	0.023962	2621	1101544149	XP_018937897.1	207	5.1e-13	PREDICTED: glutamate receptor 3-like [Cyprinus carpio]	LR131917.1	LR131917	927	0	Cottoperca gobio genome assembly, chromosome: 10	K05198	GRIA2	glutamate receptor 2	http://www.genome.jp/dbget-bin/www_bget?ko:K05198	P19493	148	5e-08	Glutamate receptor 4 OS=Rattus norvegicus OX=10116 GN=Gria4 PE=1 SV=1	--	--	--	--	--	--	--	--	--	--
Brain	Cluster-48508.26449	178.701	564.255	-1.6575	0.0051198	0.22115	7129	1250136136	XP_022607412.1	356	7.3e-30	glutamate receptor 1-like isoform X1 [Seriola dumerili]	CP032588.1	CP032588	890	0	Lateolabrax maculatus linkage group 14 sequence	K05197	GRIA1	glutamate receptor 1	http://www.genome.jp/dbget-bin/www_bget?ko:K05197	P19490	236	8.5e-18	Glutamate receptor 1 OS=Rattus norvegicus OX=10116 GN=Gria1 PE=1 SV=2	PF06817	Reverse transcriptase thumb domain	GO:0006278	RNA-dependent DNA biosynthetic process	GO:0003964	RNA-directed DNA polymerase activity	--	--	KOG1054	Glutamate-gated AMPA-type ion channel receptor subunit GluR2 and related subunits
Brain	Cluster-48508.77977	20.8145	117.391	-2.4937	0.0012929	0.090287	1980	1168926047	XP_020506268.1	403	7.2e-36	glutamate receptor 3 isoform X2 [Labrus bergylta]	CP032588.1	CP032588	1431	0	Lateolabrax maculatus linkage group 14 sequence	K05199	GRIA3	glutamate receptor 3	http://www.genome.jp/dbget-bin/www_bget?ko:K05199	P19492	342	1.2e-30	Glutamate receptor 3 OS=Rattus norvegicus OX=10116 GN=Gria3 PE=1 SV=1	PF10613	Ligated ion channel L-glutamate- and glycine-binding site	GO:0006811//GO:0007268//GO:0007165	ion transport//chemical synaptic transmission//signal transduction	GO:0004970	ionotropic glutamate receptor activity	GO:0016020	membrane	--	--
Brain	Cluster-48508.77976	28.42	175.606	-2.63	7.297e-05	0.010356	2472	1469057443	XP_026135334.1	390	2.9e-34	glutamate receptor 3-like isoform X3 [Carassius auratus]	CP032588.1	CP032588	1389	0	Lateolabrax maculatus linkage group 14 sequence	K05199	GRIA3	glutamate receptor 3	http://www.genome.jp/dbget-bin/www_bget?ko:K05199	Q9Z2W9	348	3e-31	Glutamate receptor 3 OS=Mus musculus OX=10090 GN=Gria3 PE=1 SV=2	PF02684//PF10613	Lipid-A-disaccharide synthetase//Ligated ion channel L-glutamate- and glycine-binding site	GO:0007268//GO:0007165//GO:0009245//GO:0006811	chemical synaptic transmission//signal transduction//lipid A biosynthetic process//ion transport	GO:0004970//GO:0008915	ionotropic glutamate receptor activity//lipid-A-disaccharide synthase activity	GO:0016020	membrane	--	--
Brain	Cluster-48508.27341	489.685	1696.09	-1.7923	2.5688e-05	0.004386	4421	583972365	XP_006781593.1	620	1.1e-60	PREDICTED: gamma-aminobutyric acid receptor subunit beta-2-like isoform X1 [Neolamprologus brichardi]	LT972176.1	LT972176	2517	0	Larimichthys crocea genome assembly, chromosome: X	K05181	GABRB	gamma-aminobutyric acid receptor subunit beta	http://www.genome.jp/dbget-bin/www_bget?ko:K05181	P47870	410	3.5e-38	Gamma-aminobutyric acid receptor subunit beta-2 OS=Homo sapiens OX=9606 GN=GABRB2 PE=1 SV=2	PF04277//PF02932	Oxaloacetate decarboxylase, gamma chain//Neurotransmitter-gated ion-channel transmembrane region	GO:0006811//GO:0006814//GO:0006525//GO:0036376//GO:0006090//GO:0006560	ion transport//sodium ion transport//arginine metabolic process//sodium ion export across plasma membrane//pyruvate metabolic process//proline metabolic process	GO:0008948//GO:0015081	oxaloacetate decarboxylase activity//sodium ion transmembrane transporter activity	GO:0016020//GO:0016021	membrane//integral component of membrane	KOG3643	GABA receptor
Brain	Cluster-48508.27106	235.607	684.184	-1.5384	0.019389	0.46637	6086	1108914801	XP_019115125.1	2340	5.4e-260	gamma-aminobutyric acid receptor subunit alpha-3 isoform X1 [Larimichthys crocea]	XM_019259580.2	XM_019259580	2990	0	PREDICTED: Larimichthys crocea gamma-aminobutyric acid receptor subunit alpha-3 (LOC104920028), transcript variant X1, mRNA	K05175	GABRA	gamma-aminobutyric acid receptor subunit alpha	http://www.genome.jp/dbget-bin/www_bget?ko:K05175	P20236	1779	8.7e-197	Gamma-aminobutyric acid receptor subunit alpha-3 OS=Rattus norvegicus OX=10116 GN=Gabra3 PE=1 SV=2	PF10278//PF07492//PF12515//PF02932//PF02931	Mediator of RNA pol II transcription subunit 19//Neutral trehalase Ca2+ binding domain//Ca2+-ATPase N terminal autoinhibitory domain//Neurotransmitter-gated ion-channel transmembrane region//Neurotransmitter-gated ion-channel ligand binding domain	GO:0005982//GO:0005991//GO:0005993//GO:0006357//GO:0006811//GO:0005985	starch metabolic process//trehalose metabolic process//trehalose catabolic process//regulation of transcription by RNA polymerase II//ion transport//sucrose metabolic process	GO:0005516//GO:0005509//GO:0005230//GO:0003712//GO:0004555	calmodulin binding//calcium ion binding//extracellular ligand-gated ion channel activity//transcription coregulator activity//alpha,alpha-trehalase activity	GO:0016592//GO:0016021//GO:0005737//GO:0005667	mediator complex//integral component of membrane//cytoplasm//transcription regulator complex	--	--
Brain	Cluster-48508.27342	65.7153	273.219	-2.0539	0.00026158	0.027635	6491	47222906	CAF99062.1	510	9.2e-48	unnamed protein product [Tetraodon nigroviridis]	LT972176.1	LT972176	1555	0	Larimichthys crocea genome assembly, chromosome: X	K05181	GABRB	gamma-aminobutyric acid receptor subunit beta	http://www.genome.jp/dbget-bin/www_bget?ko:K05181	P19019	468	9.7e-45	Gamma-aminobutyric acid receptor subunit beta-3 OS=Gallus gallus OX=9031 GN=GABRB3 PE=2 SV=1	PF01721	Class II bacteriocin	GO:0042742	defense response to bacterium	--	--	GO:0005576	extracellular region	KOG3643	GABA receptor
Brain	Cluster-48508.63263	179.801	521.625	-1.5356	0.0055629	0.23375	7807	1079805452	XP_018527795.1	3139	0	PREDICTED: glutamate receptor ionotropic, kainate 5-like isoform X2 [Lates calcarifer]	XM_018672279.1	XM_018672279	4365	0	PREDICTED: Lates calcarifer glutamate receptor ionotropic, kainate 5-like (LOC108880669), transcript variant X5, mRNA	K05205	GRIK5	glutamate receptor, ionotropic kainate 5	http://www.genome.jp/dbget-bin/www_bget?ko:K05205	Q63273	2458	2.1e-275	Glutamate receptor ionotropic, kainate 5 OS=Rattus norvegicus OX=10116 GN=Grik5 PE=1 SV=1	PF00060//PF10613//PF07074	Ligand-gated ion channel//Ligated ion channel L-glutamate- and glycine-binding site//Translocon-associated protein, gamma subunit (TRAP-gamma)	GO:0007165//GO:0006614//GO:0007268//GO:0006811	signal transduction//SRP-dependent cotranslational protein targeting to membrane//chemical synaptic transmission//ion transport	GO:0015276//GO:0004970	ligand-gated ion channel activity//ionotropic glutamate receptor activity	GO:0016021//GO:0016020	integral component of membrane//membrane	--	--
Brain	Cluster-48508.20803	94.869	372.26	-1.974	0.006452	0.25711	6409	1108908732	XP_010734785.2	6552	0	glutamate receptor ionotropic, NMDA 2C [Larimichthys crocea]	XM_010736483.3	XM_010736483	5124	0	PREDICTED: Larimichthys crocea glutamate receptor ionotropic, NMDA 2C (LOC104923413), mRNA	K05211	GRIN2C	glutamate receptor ionotropic, NMDA 2C	http://www.genome.jp/dbget-bin/www_bget?ko:K05211	Q00961	3251	0	Glutamate receptor ionotropic, NMDA 2C OS=Rattus norvegicus OX=10116 GN=Grin2c PE=1 SV=1	PF10613//PF17907//PF08131//PF00060	Ligated ion channel L-glutamate- and glycine-binding site//AWS domain//Defensin-like peptide family//Ligand-gated ion channel	GO:0009405//GO:0006479//GO:0007268//GO:0006554//GO:0006811//GO:0007165	pathogenesis//protein methylation//chemical synaptic transmission//lysine catabolic process//ion transport//signal transduction	GO:0015276//GO:0018024//GO:0004970	ligand-gated ion channel activity//histone-lysine N-methyltransferase activity//ionotropic glutamate receptor activity	GO:0016020//GO:0005576//GO:0005634	membrane//extracellular region//nucleus	--	--
Brain	Cluster-48508.24625	7.5419	670.083	-6.4521	8.3891e-23	2.9425e-19	1706	734650369	XP_010754512.1	753	1.6e-76	pro-opiomelanocortin [Larimichthys crocea]	XM_010756210.3	XM_010756210	916	0	PREDICTED: Larimichthys crocea pro-opiomelanocortin (LOC104939652), transcript variant X1, mRNA	K05228	POMC	proopiomelanocortin	http://www.genome.jp/dbget-bin/www_bget?ko:K05228	Q9YGK2	622	3.5e-63	Pro-opiomelanocortin OS=Thunnus obesus OX=8241 GN=pomc PE=2 SV=1	--	--	--	--	--	--	--	--	--	--
Brain	Cluster-48508.31222	24.9052	75.6687	-1.6067	0.032075	0.60273	6162	1079731970	XP_018535103.1	1838	8.9e-202	PREDICTED: LOW QUALITY PROTEIN: 5-hydroxytryptamine receptor 4 [Lates calcarifer]	LT972185.1	LT972185	1866	0	Larimichthys crocea genome assembly, chromosome: XIX	K04160	HTR4	5-hydroxytryptamine receptor 4	http://www.genome.jp/dbget-bin/www_bget?ko:K04160	Q13639	1435	6.8e-157	5-hydroxytryptamine receptor 4 OS=Homo sapiens OX=9606 GN=HTR4 PE=1 SV=2	PF00001//PF02209	7 transmembrane receptor (rhodopsin family)//Villin headpiece domain	GO:0007010//GO:0007186	cytoskeleton organization//G protein-coupled receptor signaling pathway	GO:0003779//GO:0004930	actin binding//G protein-coupled receptor activity	GO:0016021	integral component of membrane	--	--
Brain	Cluster-48508.6362	6.83009	51.0595	-2.8891	0.0018404	0.11329	1692	1529969856	XP_027130965.1	2019	2.5e-223	glutamate receptor ionotropic, NMDA 3B isoform X1 [Larimichthys crocea]	XM_027275165.1	XM_027275165	1512	0	PREDICTED: Larimichthys crocea glutamate receptor ionotropic, NMDA 3B (LOC104920054), transcript variant X4, mRNA	K05214	GRIN3B	glutamate receptor ionotropic, NMDA 3B	http://www.genome.jp/dbget-bin/www_bget?ko:K05214	O60391	572	2.2e-57	Glutamate receptor ionotropic, NMDA 3B OS=Homo sapiens OX=9606 GN=GRIN3B PE=2 SV=2	--	--	--	--	--	--	--	--	--	--
Brain	Cluster-48508.85147	13.4983	55.771	-2.0495	0.028401	0.5639	2988	1079782743	XP_018516297.1	2283	1.1e-253	PREDICTED: 5-hydroxytryptamine receptor 7 [Lates calcarifer]	XM_019274516.2	XM_019274516	1241	0	PREDICTED: Larimichthys crocea 5-hydroxytryptamine receptor 7 (LOC104934121), mRNA	K04163	HTR7	5-hydroxytryptamine receptor 7	http://www.genome.jp/dbget-bin/www_bget?ko:K04163	P34969	1296	4.3e-141	5-hydroxytryptamine receptor 7 OS=Homo sapiens OX=9606 GN=HTR7 PE=1 SV=2	PF00001//PF01056//PF13853	7 transmembrane receptor (rhodopsin family)//Myc amino-terminal region//Olfactory receptor	GO:0007608//GO:0006355//GO:0007187//GO:0007186	sensory perception of smell//regulation of transcription, DNA-templated//G protein-coupled receptor signaling pathway, coupled to cyclic nucleotide second messenger//G protein-coupled receptor signaling pathway	GO:0004984//GO:0003700//GO:0004930	olfactory receptor activity//DNA-binding transcription factor activity//G protein-coupled receptor activity	GO:0005667//GO:0016021	transcription regulator complex//integral component of membrane	--	--
Brain	Cluster-48508.54528	33.5517	80.0759	-1.2574	0.030744	0.58905	1474	1108987020	XP_019126528.1	437	6.1e-40	calcitonin gene-related peptide type 1 receptor [Larimichthys crocea]	LT972196.1	LT972196	698	0	Larimichthys crocea genome assembly, chromosome: VII	K04577	CALCRL	calcitonin receptor-like	http://www.genome.jp/dbget-bin/www_bget?ko:K04577	--	--	--	--	--	--	--	--	--	--	--	--	--	--
Brain	Cluster-48508.35782	1385.41	4487.6	-1.6956	0.0029567	0.15465	8104	1317145108	XP_023285140.1	1828	1.7e-200	gamma-aminobutyric acid receptor subunit gamma-2 isoform X1 [Seriola lalandi dorsalis]	LT972177.1	LT972177	2663	0	Larimichthys crocea genome assembly, chromosome: XI	K05186	GABRG	gamma-aminobutyric acid receptor subunit gamma	http://www.genome.jp/dbget-bin/www_bget?ko:K05186	P18507	1548	7.1e-170	Gamma-aminobutyric acid receptor subunit gamma-2 OS=Homo sapiens OX=9606 GN=GABRG2 PE=1 SV=2	PF12297//PF02931//PF02932//PF06016	Ellis van Creveld protein 2 like protein//Neurotransmitter-gated ion-channel ligand binding domain//Neurotransmitter-gated ion-channel transmembrane region//Reovirus core-spike protein lambda-2 (L2)	GO:0006370//GO:0009451//GO:0006811//GO:0007224	7-methylguanosine mRNA capping//RNA modification//ion transport//smoothened signaling pathway	GO:0004484//GO:0004482//GO:0005230//GO:0005524	mRNA guanylyltransferase activity//mRNA (guanine-N7-)-methyltransferase activity//extracellular ligand-gated ion channel activity//ATP binding	GO:0019028//GO:0016021	viral capsid//integral component of membrane	--	--
Brain	Cluster-48508.77524	434.112	865.601	-0.9954	0.04328	0.70112	10278	1108896980	XP_019110442.1	4794	0	glutamate receptor ionotropic, NMDA 2D isoform X1 [Larimichthys crocea]	XM_019254897.2	XM_019254897	7930	0	PREDICTED: Larimichthys crocea glutamate receptor ionotropic, NMDA 2D (LOC104929046), transcript variant X1, mRNA	K05212	GRIN2D	glutamate receptor ionotropic, NMDA 2D	http://www.genome.jp/dbget-bin/www_bget?ko:K05212	Q03391	2677	1.1e-300	Glutamate receptor ionotropic, NMDA 2D OS=Mus musculus OX=10090 GN=Grin2d PE=1 SV=3	PF10613//PF13506//PF00060	Ligated ion channel L-glutamate- and glycine-binding site//Glycosyl transferase family 21//Ligand-gated ion channel	GO:0007268//GO:0007165//GO:0006811	chemical synaptic transmission//signal transduction//ion transport	GO:0016757//GO:0015276//GO:0004970	transferase activity, transferring glycosyl groups//ligand-gated ion channel activity//ionotropic glutamate receptor activity	GO:0016020	membrane	--	--
Brain	Cluster-48508.27591	718.26	1728.64	-1.2669	0.022033	0.49492	5043	584024300	XP_006806765.1	4130	0	PREDICTED: metabotropic glutamate receptor 2-like [Neolamprologus brichardi]	XM_019263479.2	XM_019263479	2913	0	PREDICTED: Larimichthys crocea metabotropic glutamate receptor 2 (LOC104930497), mRNA	K04605	GRM2_3	metabotropic glutamate receptor 2/3	http://www.genome.jp/dbget-bin/www_bget?ko:K04605	Q14416	3202	0	Metabotropic glutamate receptor 2 OS=Homo sapiens OX=9606 GN=GRM2 PE=1 SV=2	PF03483//PF07562//PF00003//PF04418	B3/4 domain//Nine Cysteines Domain of family 3 GPCR//7 transmembrane sweet-taste receptor of 3 GCPR//Domain of unknown function (DUF543)	GO:0006432//GO:0007186//GO:0000162//GO:0009094//GO:0006571	phenylalanyl-tRNA aminoacylation//G protein-coupled receptor signaling pathway//tryptophan biosynthetic process//L-phenylalanine biosynthetic process//tyrosine biosynthetic process	GO:0004826//GO:0004930//GO:0003723	phenylalanine-tRNA ligase activity//G protein-coupled receptor activity//RNA binding	GO:0005743//GO:0061617//GO:0016021//GO:0009328	mitochondrial inner membrane//MICOS complex//integral component of membrane//phenylalanine-tRNA ligase complex	KOG1056	Glutamate-gated metabotropic ion channel receptor subunit GRM2 and related subunits, G-protein coupled receptor superfamily
Brain	Cluster-48508.10569	5.10562	37.0947	-2.8597	0.0042707	0.19774	1544	1168901911	XP_020493693.1	211	1e-13	delta-type opioid receptor-like [Labrus bergylta]	LT972177.1	LT972177	373	0	Larimichthys crocea genome assembly, chromosome: XI	K04213	OPRD1	delta-type opioid receptor	http://www.genome.jp/dbget-bin/www_bget?ko:K04213	P41143	164	4.1e-10	Delta-type opioid receptor OS=Homo sapiens OX=9606 GN=OPRD1 PE=1 SV=4	PF00001	7 transmembrane receptor (rhodopsin family)	GO:0007186	G protein-coupled receptor signaling pathway	GO:0004930	G protein-coupled receptor activity	GO:0016021	integral component of membrane	--	--
Brain	Cluster-48508.26504	67.1666	274.154	-2.0265	0.00041986	0.039709	5102	1530000449	XP_010730604.3	4212	0	metabotropic glutamate receptor 5 [Larimichthys crocea]	XM_010732302.3	XM_010732302	3003	0	PREDICTED: Larimichthys crocea glutamate metabotropic receptor 5 (grm5), transcript variant X2, mRNA	K04604	GRM5	metabotropic glutamate receptor 5	http://www.genome.jp/dbget-bin/www_bget?ko:K04604	P31424	2995	0	Metabotropic glutamate receptor 5 OS=Rattus norvegicus OX=10116 GN=Grm5 PE=1 SV=2	PF06003//PF00003//PF07562//PF10588	Survival motor neuron protein (SMN)//7 transmembrane sweet-taste receptor of 3 GCPR//Nine Cysteines Domain of family 3 GPCR//NADH-ubiquinone oxidoreductase-G iron-sulfur binding region	GO:0006397//GO:0007186//GO:0055114	mRNA processing//G protein-coupled receptor signaling pathway//oxidation-reduction process	GO:0016491//GO:0003723//GO:0004930	oxidoreductase activity//RNA binding//G protein-coupled receptor activity	GO:0016021//GO:0005634//GO:0005737	integral component of membrane//nucleus//cytoplasm	--	--
Brain	Cluster-48508.85537	92.0418	392.505	-2.0906	0.00039367	0.037786	1801	1199358897	XP_021175875.1	2421	6.5e-270	glutamate receptor 1 isoform X3 [Fundulus heteroclitus]	XM_027282331.1	XM_027282331	1694	0	PREDICTED: Larimichthys crocea glutamate receptor 1-like (LOC104924255), mRNA	K05197	GRIA1	glutamate receptor 1	http://www.genome.jp/dbget-bin/www_bget?ko:K05197	Q38PU8	1765	1.1e-195	Glutamate receptor 1 OS=Macaca fascicularis OX=9541 GN=GRIA1 PE=2 SV=1	PF10613	Ligated ion channel L-glutamate- and glycine-binding site	GO:0006811//GO:0007165//GO:0007268	ion transport//signal transduction//chemical synaptic transmission	GO:0004970	ionotropic glutamate receptor activity	GO:0016020	membrane	--	--
Brain	Cluster-48508.25639	253.813	1084.9	-2.0955	0.00024401	0.026161	7369	1529879698	XP_019117402.2	7115	0	glutamate receptor ionotropic, NMDA 2A-like [Larimichthys crocea]	XM_018699795.1	XM_018699795	4901	0	PREDICTED: Lates calcarifer glutamate receptor ionotropic, NMDA 2A-like (LOC108899387), mRNA	K05209	GRIN2A	glutamate receptor ionotropic, NMDA 2A	http://www.genome.jp/dbget-bin/www_bget?ko:K05209	B7ZSK1	3610	0	Glutamate receptor ionotropic, NMDA 2A OS=Xenopus laevis OX=8355 GN=grin2a PE=1 SV=1	PF10613//PF03997//PF00060	Ligated ion channel L-glutamate- and glycine-binding site//VPS28 protein//Ligand-gated ion channel	GO:0007268//GO:0006811//GO:0007165//GO:0032509	chemical synaptic transmission//ion transport//signal transduction//endosome transport via multivesicular body sorting pathway	GO:0015276//GO:0004970	ligand-gated ion channel activity//ionotropic glutamate receptor activity	GO:0016020//GO:0000813	membrane//ESCRT I complex	--	--
Brain	Cluster-48508.25632	28.8093	96.6245	-1.7449	0.03283	0.61147	7886	1211229183	XP_021451264.1	429	2.8e-38	glutamate receptor 3-like, partial [Oncorhynchus mykiss]	CP027262.1	CP027262	1310	0	Lateolabrax maculatus chromosome Lm1	K05199	GRIA3	glutamate receptor 3	http://www.genome.jp/dbget-bin/www_bget?ko:K05199	Q9Z2W9	413	2.8e-38	Glutamate receptor 3 OS=Mus musculus OX=10090 GN=Gria3 PE=1 SV=2	PF15060//PF07851//PF16954	Differentiation and proliferation regulator//TMPIT-like protein//Haem-transporter, endosomal/lysosomal, haem-responsive gene	GO:0007275//GO:0015886//GO:0030154	multicellular organism development//heme transport//cell differentiation	GO:0015232	heme transmembrane transporter activity	GO:0016021	integral component of membrane	KOG1054	Glutamate-gated AMPA-type ion channel receptor subunit GluR2 and related subunits
Brain	Cluster-694.0	0	10.8013	-5.8388	0.019553	0.46637	859	1549133118	RVE64875.1	399	9e-36	hypothetical protein OJAV_G00130230 [Oryzias javanicus]	--	--	--	--	--	K04580	GIPR	gastric inhibitory polypeptide receptor	http://www.genome.jp/dbget-bin/www_bget?ko:K04580	Q0V8G3	373	1.3e-34	Glutaminyl-peptide cyclotransferase-like protein OS=Bos taurus OX=9913 GN=QPCTL PE=2 SV=1	PF06236	Tyrosinase co-factor MelC1	GO:0042438	melanin biosynthetic process	GO:0005507	copper ion binding	--	--	KOG3946	Glutaminyl cyclase
Brain	Cluster-48508.31232	451.49	953.439	-1.0781	0.017555	0.44491	7035	1007717356	XP_015800254.1	4444	0	PREDICTED: glutamate receptor ionotropic, delta-1-like isoform X2 [Nothobranchius furzeri]	XM_027277720.1	XM_027277720	2985	0	PREDICTED: Larimichthys crocea glutamate receptor ionotropic, delta-1-like (LOC104919523), transcript variant X4, mRNA	K05206	GRID1	glutamate receptor delta-1 subunit	http://www.genome.jp/dbget-bin/www_bget?ko:K05206	Q9ULK0	3550	0	Glutamate receptor ionotropic, delta-1 OS=Homo sapiens OX=9606 GN=GRID1 PE=2 SV=2	PF00060//PF10613//PF06369//PF03840	Ligand-gated ion channel//Ligated ion channel L-glutamate- and glycine-binding site//Sea anemone cytotoxic protein//Preprotein translocase SecG subunit	GO:0009306//GO:0006810//GO:0052331//GO:0006811//GO:0006812//GO:0015031//GO:0007268//GO:0007165//GO:0046931	protein secretion//transport//hemolysis in other organism involved in symbiotic interaction//ion transport//cation transport//protein transport//chemical synaptic transmission//signal transduction//pore complex assembly	GO:0004970//GO:0015450//GO:0015276//GO:0015267	ionotropic glutamate receptor activity//P-P-bond-hydrolysis-driven protein transmembrane transporter activity//ligand-gated ion channel activity//channel activity	GO:0016021//GO:0046930//GO:0009941//GO:0016020	integral component of membrane//pore complex//chloroplast envelope//membrane	--	--
Brain	Cluster-48508.76973	11.8614	58.1261	-2.2885	0.0057969	0.24107	3576	1564321663	RXN18737.1	176	2.7e-09	gamma-aminobutyric acid type B receptor subunit 1-like isoform X1 [Labeo rohita]	CP032604.1	CP032604	456	0	Lateolabrax maculatus linkage group 7 sequence	K04615	GABBR	gamma-aminobutyric acid type B receptor	http://www.genome.jp/dbget-bin/www_bget?ko:K04615	Q9WV18	136	1.7e-06	Gamma-aminobutyric acid type B receptor subunit 1 OS=Mus musculus OX=10090 GN=Gabbr1 PE=1 SV=1	--	--	--	--	--	--	--	--	--	--
Brain	Cluster-48508.23710	2.90081	25.2461	-3.0995	0.039993	0.67371	2615	734641131	XP_010749435.1	2361	8.6e-263	alpha-1A adrenergic receptor isoform X1 [Larimichthys crocea]	XM_010751133.3	XM_010751133	1416	0	PREDICTED: Larimichthys crocea alpha-1B adrenergic receptor (LOC104935312), transcript variant X2, mRNA	K04136	ADRA1B	adrenergic receptor alpha-1B	http://www.genome.jp/dbget-bin/www_bget?ko:K04136	P18841	1324	2.1e-144	Alpha-1B adrenergic receptor OS=Mesocricetus auratus OX=10036 GN=ADRA1B PE=1 SV=1	PF13853//PF00001	Olfactory receptor//7 transmembrane receptor (rhodopsin family)	GO:0007187//GO:0007608//GO:0007186	G protein-coupled receptor signaling pathway, coupled to cyclic nucleotide second messenger//sensory perception of smell//G protein-coupled receptor signaling pathway	GO:0004984//GO:0004930	olfactory receptor activity//G protein-coupled receptor activity	GO:0016021	integral component of membrane	--	--
Head-kidney	Cluster-48508.56205	4823.54	12081.6	-1.3246	0.014537	0.99776	4302	966673642	KTG07023.1	416	4.9e-37	hypothetical protein cypCar_00007011 [Cyprinus carpio]	LT972194.1	LT972194	791	0	Larimichthys crocea genome assembly, chromosome: V	K05770	TSPO, BZRP	benzodiazapine receptor	http://www.genome.jp/dbget-bin/www_bget?ko:K05770	P30536	204	2.6e-14	Translocator protein OS=Homo sapiens OX=9606 GN=TSPO PE=1 SV=3	PF03073	TspO/MBR family	--	--	--	--	GO:0016021	integral component of membrane	--	--
Head-kidney	Cluster-48508.28918	29.6379	172.721	-2.54	0.047496	0.99776	860	734650872	XP_010754783.1	559	2.5e-54	pro-FMRFamide-related neuropeptide FF [Larimichthys crocea]	XM_010756481.2	XM_010756481	652	0	PREDICTED: Larimichthys crocea neuropeptide FF-amide peptide precursor (npff), mRNA	K05247	NPFF	neuropeptide FF-amide peptide	http://www.genome.jp/dbget-bin/www_bget?ko:K05247	--	--	--	--	PF15085	Neuropeptide FF	GO:0007218//GO:0007165	neuropeptide signaling pathway//signal transduction	GO:0005102//GO:0005184	signaling receptor binding//neuropeptide hormone activity	--	--	--	--
Head-kidney	Cluster-48508.29520	46.2743	142.674	-1.6175	0.019797	0.99776	1732	1108951404	XP_019120641.1	1170	7.2e-125	5-hydroxytryptamine receptor 2A [Larimichthys crocea]	XM_019265096.2	XM_019265096	503	0	PREDICTED: Larimichthys crocea 5-hydroxytryptamine receptor 2A (htr2a), mRNA	K04157	HTR2	5-hydroxytryptamine receptor 2	http://www.genome.jp/dbget-bin/www_bget?ko:K04157	P50129	715	5.9e-74	5-hydroxytryptamine receptor 2A OS=Sus scrofa OX=9823 GN=HTR2A PE=2 SV=1	PF03840//PF00001//PF06003	Preprotein translocase SecG subunit//7 transmembrane receptor (rhodopsin family)//Survival motor neuron protein (SMN)	GO:0015031//GO:0006397//GO:0009306//GO:0007186	protein transport//mRNA processing//protein secretion//G protein-coupled receptor signaling pathway	GO:0003723//GO:0015450//GO:0004930	RNA binding//P-P-bond-hydrolysis-driven protein transmembrane transporter activity//G protein-coupled receptor activity	GO:0009941//GO:0005634//GO:0005737//GO:0016021	chloroplast envelope//nucleus//cytoplasm//integral component of membrane	KOG3656	FOG: 7 transmembrane receptor
Head-kidney	Cluster-48508.12942	4.36355	53.5159	-3.5936	0.046277	0.99776	2712	1108979383	XP_010752051.2	2123	3.5e-235	D(1)-like dopamine receptor [Larimichthys crocea]	LT972187.1	LT972187	1523	0	Larimichthys crocea genome assembly, chromosome: XX	K05840	DRD5	dopamine receptor D5	http://www.genome.jp/dbget-bin/www_bget?ko:K05840	P42291	1356	4.3e-148	D(1C) dopamine receptor OS=Xenopus laevis OX=8355 GN=drd1c PE=2 SV=1	PF00001	7 transmembrane receptor (rhodopsin family)	GO:0007186	G protein-coupled receptor signaling pathway	GO:0004930	G protein-coupled receptor activity	GO:0016021	integral component of membrane	--	--
Head-kidney	Cluster-48508.30723	9.87719	41.7389	-2.078	0.023322	0.99776	2077	1529952189	XP_027128763.1	1464	7e-159	D(4) dopamine receptor [Larimichthys crocea]	XM_027272962.1	XM_027272962	1767	0	PREDICTED: Larimichthys crocea D(4) dopamine receptor (LOC104935131), mRNA	K04147	DRD4	dopamine receptor D4	http://www.genome.jp/dbget-bin/www_bget?ko:K04147	P21917	545	3.6e-54	D(4) dopamine receptor OS=Homo sapiens OX=9606 GN=DRD4 PE=1 SV=3	PF06965//PF16554//PF13853//PF04114//PF00001	Na+/H+ antiporter 1//Dimerisation domain of d-ornithine 4,5-aminomutase//Olfactory receptor//Gaa1-like, GPI transamidase component//7 transmembrane receptor (rhodopsin family)	GO:0007187//GO:0007186//GO:0006814//GO:0006885//GO:0007608	G protein-coupled receptor signaling pathway, coupled to cyclic nucleotide second messenger//G protein-coupled receptor signaling pathway//sodium ion transport//regulation of pH//sensory perception of smell	GO:0004930//GO:0046983//GO:0004984	G protein-coupled receptor activity//protein dimerization activity//olfactory receptor activity	GO:0016021//GO:0042765	integral component of membrane//GPI-anchor transamidase complex	KOG3656	FOG: 7 transmembrane receptor
Spleen	Cluster-48508.57470	736.759	1274.63	-0.79117	0.0096921	0.79686	2575	1529917372	XP_019124330.2	447	7.4e-41	P2Y purinoceptor 1-like [Larimichthys crocea]	XM_019268785.2	XM_019268785	286	1.02083e-145	PREDICTED: Larimichthys crocea P2Y purinoceptor 1-like (LOC104923871), mRNA	K04270	P2RY1	purinergic receptor P2Y, G protein-coupled, 1	http://www.genome.jp/dbget-bin/www_bget?ko:K04270	P49650	131	4.6e-06	P2Y purinoceptor 1 OS=Mus musculus OX=10090 GN=P2ry1 PE=2 SV=1	PF00001	7 transmembrane receptor (rhodopsin family)	GO:0007186	G protein-coupled receptor signaling pathway	GO:0004930	G protein-coupled receptor activity	GO:0016021	integral component of membrane	--	--
Spleen	Cluster-48508.77411	312.846	802.44	-1.3606	0.00017164	0.054772	7326	1109403230	APG29289.1	1892	5.8e-208	neuropeptide Y receptor Y2 [Larimichthys crocea]	XM_027287753.1	XM_027287753	2469	0	PREDICTED: Larimichthys crocea neuropeptide Y receptor type 2-like (LOC109140373), transcript variant X1, mRNA	K04205	NPY2R	neuropeptide Y receptor type 2	http://www.genome.jp/dbget-bin/www_bget?ko:K04205	Q9DDN6	1052	2.1e-112	Neuropeptide Y receptor type 2 OS=Gallus gallus OX=9031 GN=NPY2R PE=3 SV=1	PF01907//PF00001//PF10324//PF04347//PF08210//PF13853	Ribosomal protein L37e//7 transmembrane receptor (rhodopsin family)//Serpentine type 7TM GPCR chemoreceptor Srw//Flagellar biosynthesis protein, FliO//APOBEC-like N-terminal domain//Olfactory receptor	GO:0007187//GO:0007186//GO:0006807//GO:0042254//GO:0007608//GO:0044781//GO:0006412	G protein-coupled receptor signaling pathway, coupled to cyclic nucleotide second messenger//G protein-coupled receptor signaling pathway//nitrogen compound metabolic process//ribosome biogenesis//sensory perception of smell//bacterial-type flagellum organization//translation	GO:0008528//GO:0008270//GO:0004930//GO:0003735//GO:0016814//GO:0004984	G protein-coupled peptide receptor activity//zinc ion binding//G protein-coupled receptor activity//structural constituent of ribosome//hydrolase activity, acting on carbon-nitrogen (but not peptide) bonds, in cyclic amidines//olfactory receptor activity	GO:0005840//GO:0016021	ribosome//integral component of membrane	KOG3656	FOG: 7 transmembrane receptor
Spleen	Cluster-48508.50833	5021.13	6937.4	-0.46634	0.037832	0.99962	1766	1109007711	XP_010734548.2	1671	5.9e-183	apelin receptor B [Larimichthys crocea]	XM_010736246.3	XM_010736246	1522	0	PREDICTED: Larimichthys crocea apelin receptor B (LOC104923213), mRNA	K04174	APLNR	apelin receptor	http://www.genome.jp/dbget-bin/www_bget?ko:K04174	A0T2N3	1485	3.1e-163	Apelin receptor B OS=Danio rerio OX=7955 GN=aplnrb PE=1 SV=1	PF00001//PF13853	7 transmembrane receptor (rhodopsin family)//Olfactory receptor	GO:0007187//GO:0007186//GO:0007608	G protein-coupled receptor signaling pathway, coupled to cyclic nucleotide second messenger//G protein-coupled receptor signaling pathway//sensory perception of smell	GO:0004984//GO:0004930	olfactory receptor activity//G protein-coupled receptor activity	GO:0016021	integral component of membrane	--	--
Spleen	Cluster-48508.27675	1.93404	10.5389	-2.415	0.037356	0.99962	3790	1079714370	XP_018548970.1	4562	0	PREDICTED: glutamate receptor ionotropic, NMDA 1-like isoform X2 [Lates calcarifer]	XM_018693454.1	XM_018693454	2213	0	PREDICTED: Lates calcarifer glutamate receptor ionotropic, NMDA 1-like (LOC108894826), transcript variant X2, mRNA	K05208	GRIN1	glutamate receptor ionotropic, NMDA 1	http://www.genome.jp/dbget-bin/www_bget?ko:K05208	Q5R1P0	3935	0	Glutamate receptor ionotropic, NMDA 1 OS=Canis lupus familiaris OX=9615 GN=GRIN1 PE=2 SV=2	PF13841//PF00060//PF10613	Beta defensin//Ligand-gated ion channel//Ligated ion channel L-glutamate- and glycine-binding site	GO:0045087//GO:0007165//GO:0007268//GO:0006811	innate immune response//signal transduction//chemical synaptic transmission//ion transport	GO:0015276//GO:0004970	ligand-gated ion channel activity//ionotropic glutamate receptor activity	GO:0005576//GO:0016020	extracellular region//membrane	KOG4440	NMDA selective glutamate-gated ion channel receptor subunit GRIN1
Spleen	Cluster-48508.20719	187.256	362.395	-0.95581	0.0041453	0.47506	4639	1529965842	XP_027130391.1	1658	5e-181	5-hydroxytryptamine receptor 1D [Larimichthys crocea]	XM_027274590.1	XM_027274590	2282	0	PREDICTED: Larimichthys crocea 5-hydroxytryptamine receptor 1D (LOC104940413), mRNA	K04153	HTR1	5-hydroxytryptamine receptor 1	http://www.genome.jp/dbget-bin/www_bget?ko:K04153	P79748	1524	2.5e-167	5-hydroxytryptamine receptor 1D OS=Takifugu rubripes OX=31033 GN=htr1d PE=3 SV=1	PF00965//PF00001//PF13853	Tissue inhibitor of metalloproteinase//7 transmembrane receptor (rhodopsin family)//Olfactory receptor	GO:0007187//GO:0007608//GO:0007186	G protein-coupled receptor signaling pathway, coupled to cyclic nucleotide second messenger//sensory perception of smell//G protein-coupled receptor signaling pathway	GO:0008191//GO:0004930//GO:0004984	metalloendopeptidase inhibitor activity//G protein-coupled receptor activity//olfactory receptor activity	GO:0016021	integral component of membrane	--	--
Spleen	Cluster-48508.19899	23.9727	49.0408	-1.0301	0.033073	0.99962	4589	1108900221	XP_010740461.2	1412	1.7e-152	vasoactive intestinal polypeptide receptor [Larimichthys crocea]	XM_010742159.3	XM_010742159	1027	0	PREDICTED: Larimichthys crocea vasoactive intestinal polypeptide receptor (LOC104927960), mRNA	K04589	VIPR1	vasoactive intestinal peptide receptor 1	http://www.genome.jp/dbget-bin/www_bget?ko:K04589	Q90308	850	3.5e-89	Vasoactive intestinal polypeptide receptor OS=Carassius auratus OX=7957 GN=vipr1 PE=2 SV=1	PF01676//PF00002//PF02556//PF09360//PF02793	Metalloenzyme superfamily//7 transmembrane receptor (Secretin family)//Preprotein translocase subunit SecB//Iron-binding zinc finger CDGSH type//Hormone receptor domain	GO:0007186//GO:0051262//GO:0015031	G protein-coupled receptor signaling pathway//protein tetramerization//protein transport	GO:0003824//GO:0004930//GO:0046872//GO:0051082//GO:0051537	catalytic activity//G protein-coupled receptor activity//metal ion binding//unfolded protein binding//2 iron, 2 sulfur cluster binding	GO:0043231//GO:0016021//GO:0016020	intracellular membrane-bounded organelle//integral component of membrane//membrane	--	--
Spleen	Cluster-48508.59798	634.294	1134.1	-0.83824	0.0042873	0.48478	1541	1529917372	XP_019124330.2	926	1.3e-96	P2Y purinoceptor 1-like [Larimichthys crocea]	XM_019268785.2	XM_019268785	504	0	PREDICTED: Larimichthys crocea P2Y purinoceptor 1-like (LOC104923871), mRNA	K04270	P2RY1	purinergic receptor P2Y, G protein-coupled, 1	http://www.genome.jp/dbget-bin/www_bget?ko:K04270	P59902	420	8.4e-40	P2Y purinoceptor 1 OS=Cavia porcellus OX=10141 GN=P2RY1 PE=2 SV=1	PF00001	7 transmembrane receptor (rhodopsin family)	GO:0007186	G protein-coupled receptor signaling pathway	GO:0004930	G protein-coupled receptor activity	GO:0016021	integral component of membrane	--	--
Spleen	Cluster-48508.26091	38.9784	76.5932	-0.97692	0.011484	0.87376	3824	1108964619	XP_019122808.1	731	1.3e-73	endothelin-1 isoform X1 [Larimichthys crocea]	XM_019267263.2	XM_019267263	1268	0	PREDICTED: Larimichthys crocea endothelin-1 (LOC109140413), transcript variant X1, mRNA	K05227	EDN3	endothelin-3	http://www.genome.jp/dbget-bin/www_bget?ko:K05227	Q765Z4	257	1.7e-20	Endothelin-3 OS=Canis lupus familiaris OX=9615 GN=EDN3 PE=2 SV=1	PF00322	Endothelin family	GO:0019229	regulation of vasoconstriction	--	--	GO:0005576	extracellular region	--	--
Spleen	Cluster-48508.72355	41.8171	76.3377	-0.86337	0.046298	0.99962	2163	1530002341	XP_027136570.1	1318	6.2e-142	uncharacterized protein LOC109142629 [Larimichthys crocea]	XM_027280742.1	XM_027280742	900	0	PREDICTED: Larimichthys crocea P2Y purinoceptor 14-like (LOC113746135), transcript variant X2, mRNA	K04299	P2RY14	purinergic receptor P2Y, G protein-coupled, 14	http://www.genome.jp/dbget-bin/www_bget?ko:K04299	Q9CPV9	347	3.5e-31	P2Y purinoceptor 12 OS=Mus musculus OX=10090 GN=P2ry12 PE=1 SV=1	PF09307//PF01194//PF00001//PF05210	CLIP, MHC2 interacting//RNA polymerases N / 8 kDa subunit//7 transmembrane receptor (rhodopsin family)//Sprouty protein (Spry)	GO:0006886//GO:0007186//GO:0006351//GO:0006144//GO:0007275//GO:0007165//GO:0019882//GO:0006955//GO:0009966//GO:0006206	intracellular protein transport//G protein-coupled receptor signaling pathway//transcription, DNA-templated//purine nucleobase metabolic process//multicellular organism development//signal transduction//antigen processing and presentation//immune response//regulation of signal transduction//pyrimidine nucleobase metabolic process	GO:0004930//GO:0003677//GO:0003899//GO:0042289	G protein-coupled receptor activity//DNA binding//DNA-directed 5'-3' RNA polymerase activity//MHC class II protein binding	GO:0005730//GO:0016021//GO:0042613//GO:0016020	nucleolus//integral component of membrane//MHC class II protein complex//membrane	--	--
Spleen	Cluster-48508.31222	81.6005	156.224	-0.93901	0.042368	0.99962	6162	1079731970	XP_018535103.1	1838	8.9e-202	PREDICTED: LOW QUALITY PROTEIN: 5-hydroxytryptamine receptor 4 [Lates calcarifer]	LT972185.1	LT972185	1866	0	Larimichthys crocea genome assembly, chromosome: XIX	K04160	HTR4	5-hydroxytryptamine receptor 4	http://www.genome.jp/dbget-bin/www_bget?ko:K04160	Q13639	1435	6.8e-157	5-hydroxytryptamine receptor 4 OS=Homo sapiens OX=9606 GN=HTR4 PE=1 SV=2	PF00001//PF02209	7 transmembrane receptor (rhodopsin family)//Villin headpiece domain	GO:0007010//GO:0007186	cytoskeleton organization//G protein-coupled receptor signaling pathway	GO:0003779//GO:0004930	actin binding//G protein-coupled receptor activity	GO:0016021	integral component of membrane	--	--
Spleen	Cluster-48508.32191	0	4.315	-4.5255	0.048682	0.99962	417	1168925584	XP_020506014.1	189	9.8e-12	trypsin-1-like [Labrus bergylta]	LT972182.1	LT972182	305	4.23314e-157	Larimichthys crocea genome assembly, chromosome: XVI	K01312	PRSS1_2_3	trypsin	http://www.genome.jp/dbget-bin/www_bget?ko:K01312	P16049	181	1.2e-12	Trypsin-1 OS=Gadus morhua OX=8049 PE=1 SV=2	PF00089	Trypsin	GO:0006508	proteolysis	GO:0004252	serine-type endopeptidase activity	--	--	--	--
Spleen	Cluster-48508.46218	343.46	755.117	-1.1365	4.0146e-05	0.019412	7875	657539847	XP_008276045.1	4384	0	PREDICTED: metabotropic glutamate receptor 7-like [Stegastes partitus]	XM_010751430.3	XM_010751430	3202	0	PREDICTED: Larimichthys crocea metabotropic glutamate receptor 7 (LOC104935569), transcript variant X1, mRNA	K04608	GRM6_7_8	metabotropic glutamate receptor 6/7/8	http://www.genome.jp/dbget-bin/www_bget?ko:K04608	Q14831	3649	0	Metabotropic glutamate receptor 7 OS=Homo sapiens OX=9606 GN=GRM7 PE=1 SV=1	PF01316//PF00003//PF03145//PF07562//PF14496	Arginine repressor, DNA binding domain//7 transmembrane sweet-taste receptor of 3 GCPR//Seven in absentia protein family//Nine Cysteines Domain of family 3 GPCR//C-terminal novel E3 ligase, LRR-interacting	GO:0006511//GO:0016567//GO:0007186//GO:0007275//GO:0006525//GO:0006355	ubiquitin-dependent protein catabolic process//protein ubiquitination//G protein-coupled receptor signaling pathway//multicellular organism development//arginine metabolic process//regulation of transcription, DNA-templated	GO:0003700//GO:0004842//GO:0004930	DNA-binding transcription factor activity//ubiquitin-protein transferase activity//G protein-coupled receptor activity	GO:0005667//GO:0042025//GO:0016021	transcription regulator complex//host cell nucleus//integral component of membrane	--	--
Spleen	Cluster-48508.29097	3964.12	5590.12	-0.49583	0.047739	0.99962	5572	1108948010	XP_019120065.1	2374	5.7e-264	alpha-2B adrenergic receptor [Larimichthys crocea]	XM_019264520.2	XM_019264520	3727	0	PREDICTED: Larimichthys crocea alpha-2B adrenergic receptor (LOC104933999), mRNA	K04139	ADRA2B	adrenergic receptor alpha-2B	http://www.genome.jp/dbget-bin/www_bget?ko:K04139	Q90WY5	1628	2.6e-179	Alpha-2B adrenergic receptor OS=Danio rerio OX=7955 GN=adra2b PE=3 SV=1	PF13853//PF05434//PF00001	Olfactory receptor//TMEM9//7 transmembrane receptor (rhodopsin family)	GO:0007187//GO:0007186//GO:0007608	G protein-coupled receptor signaling pathway, coupled to cyclic nucleotide second messenger//G protein-coupled receptor signaling pathway//sensory perception of smell	GO:0004930//GO:0004984	G protein-coupled receptor activity//olfactory receptor activity	GO:0016021	integral component of membrane	KOG3656	FOG: 7 transmembrane receptor
Spleen	Cluster-48508.25919	44.1531	102.17	-1.2194	0.0086713	0.7457	9064	1250152844	XP_022616575.1	275	2.3e-20	glutamate receptor 4 isoform X1 [Seriola dumerili]	LT972180.1	LT972180	1977	0	Larimichthys crocea genome assembly, chromosome: XIV	K05200	GRIA4	glutamate receptor 4	http://www.genome.jp/dbget-bin/www_bget?ko:K05200	P48058	239	4.8e-18	Glutamate receptor 4 OS=Homo sapiens OX=9606 GN=GRIA4 PE=1 SV=2	PF11635	Mediator complex subunit 16	--	--	--	--	GO:0016592	mediator complex	--	--
Spleen	Cluster-48508.27237	2.83349	16.3377	-2.5589	0.020017	0.99962	7274	1108918643	XP_019115763.1	1720	5.1e-188	nociceptin receptor isoform X1 [Larimichthys crocea]	XM_019260219.2	XM_019260219	1526	0	PREDICTED: Larimichthys crocea opioid related nociceptin receptor 1 (oprl1), transcript variant X2, mRNA	K04216	OPRL1	nociceptin receptor	http://www.genome.jp/dbget-bin/www_bget?ko:K04216	P41146	1055	9.3e-113	Nociceptin receptor OS=Homo sapiens OX=9606 GN=OPRL1 PE=1 SV=1	PF13853//PF00001//PF03983	Olfactory receptor//7 transmembrane receptor (rhodopsin family)//SLA1 homology domain 1, SHD1	GO:0007186//GO:0007187//GO:0007608	G protein-coupled receptor signaling pathway//G protein-coupled receptor signaling pathway, coupled to cyclic nucleotide second messenger//sensory perception of smell	GO:0030674//GO:0008092//GO:0004930//GO:0042802//GO:0043130//GO:0004984	protein-macromolecule adaptor activity//cytoskeletal protein binding//G protein-coupled receptor activity//identical protein binding//ubiquitin binding//olfactory receptor activity	GO:0016021	integral component of membrane	--	--
Spleen	Cluster-48508.44811	293.701	489.874	-0.73859	0.0064575	0.6234	882	1604841279	XP_028439344.1	801	2.3e-82	P2Y purinoceptor 1-like [Perca flavescens]	LT972181.1	LT972181	376	0	Larimichthys crocea genome assembly, chromosome: XV	K04270	P2RY1	purinergic receptor P2Y, G protein-coupled, 1	http://www.genome.jp/dbget-bin/www_bget?ko:K04270	P47900	383	9.5e-36	P2Y purinoceptor 1 OS=Homo sapiens OX=9606 GN=P2RY1 PE=1 SV=1	PF00001	7 transmembrane receptor (rhodopsin family)	GO:0007186	G protein-coupled receptor signaling pathway	GO:0004930	G protein-coupled receptor activity	GO:0016021	integral component of membrane	--	--
Spleen	Cluster-48508.53120	356.441	596.312	-0.74288	0.0025406	0.34924	3173	1529900214	XP_027142272.1	1248	1.2e-133	thyroid hormone receptor beta isoform X1 [Larimichthys crocea]	XM_019267940.2	XM_019267940	770	0	PREDICTED: Larimichthys crocea thyroid hormone receptor beta (thrb), transcript variant X8, mRNA	K08362	THRB, NR1A2	thyroid hormone receptor beta	http://www.genome.jp/dbget-bin/www_bget?ko:K08362	Q91279	1114	5.8e-120	Thyroid hormone receptor beta OS=Paralichthys olivaceus OX=8255 GN=thrb PE=2 SV=1	PF00105	Zinc finger, C4 type (two domains)	GO:0006355	regulation of transcription, DNA-templated	GO:0043565//GO:0008270//GO:0003700	sequence-specific DNA binding//zinc ion binding//DNA-binding transcription factor activity	GO:0042025//GO:0005667	host cell nucleus//transcription regulator complex	--	--
Spleen	Cluster-48508.71646	43.9263	82.3092	-0.91019	0.018095	0.99962	13912	734604964	XP_010729562.1	690	2.7e-68	glutamate receptor ionotropic, delta-2 isoform X1 [Larimichthys crocea]	LT972198.1	LT972198	8103	0	Larimichthys crocea genome assembly, chromosome: IX	K05207	GRID2	glutamate receptor delta-2 subunit	http://www.genome.jp/dbget-bin/www_bget?ko:K05207	Q68Y21	609	9.3e-61	Glutamate receptor ionotropic, delta-2 OS=Danio rerio OX=7955 GN=grid2 PE=2 SV=1	PF06152	Phage minor capsid protein 2	--	--	GO:0005198	structural molecule activity	--	--	--	--
Spleen	Cluster-48508.25934	18.7781	43.9631	-1.2243	0.014224	0.98627	4017	1473002094	XP_026229130.1	2281	2.5e-253	glutamate receptor 4 isoform X2 [Anabas testudineus]	XM_019274802.2	XM_019274802	2109	0	PREDICTED: Larimichthys crocea glutamate receptor 4 (LOC104919176), transcript variant X3, mRNA	K05200	GRIA4	glutamate receptor 4	http://www.genome.jp/dbget-bin/www_bget?ko:K05200	Q38PU5	1945	3.2e-216	Glutamate receptor 4 OS=Macaca fascicularis OX=9541 GN=GRIA4 PE=2 SV=1	PF03549	Translocated intimin receptor (Tir) intimin-binding domain	--	--	GO:0005515	protein binding	--	--	--	--
